# Supplementary material for: Discrete Logic Modelling Optimization to Contextualize Prior Knowledge Networks Using PRUNET
Source: PLoS One. 2015 Jun 9;10(6):e0127216. doi: 10.1371/journal.pone.0127216 (PMC4461287; doi:10.1371/journal.pone.0127216)
Supplement: S1 Table — (XLSX) [file pone.0127216.s008.xlsx]

## Sheet: EMT_NETWORK
Original network	Expanded network	MedLine References
SNAI1 -> ZEB1	SNAI1 -> ZEB1
SNAI1 -> ZEB2	SNAI1 -> ZEB2
SNAI1 -| CDH1	SNAI1 -| CDH1
SNAI1 -| MIR-200	SNAI1 -| MIR-200
SNAI1 -| MIR-203	SNAI1 -| MIR-203
ZEB1 -| CDH1	ZEB1 -| CDH1
ZEB1 -| MIR-200	ZEB1 -| MIR-200
ZEB1 -| MIR-203	ZEB1 -| MIR-203
ZEB2 -| CDH1	ZEB2 -| CDH1
ZEB2 -| MIR-200	ZEB2 -| MIR-200
ZEB2 -| MIR-203	ZEB2 -| MIR-203
MIR-200 -| ZEB1	MIR-200 -| ZEB1
MIR-200 -| ZEB2	MIR-200 -| ZEB2
MIR-203 -| SNAI1	MIR-203 -| SNAI1
MIR-203 -| ZEB2	MIR-203 -| ZEB2
ZEB2 -| SNAI1	ZEB2 -| SNAI1
	ZEB2 -> ZEB1	18381893:1184, 17360662:1107
	MIR-200 -> CDH1	18381893:1152, 20858269:1136
	ZEB1 -> ZEB2	19544444:1373

## Sheet: EMT_BOOLEAN_FUNCTIONS
CDH1	= ((NOT SNAI1) AND ((NOT ZEB1) AND ((NOT ZEB2) AND (MIR-200))))
MIR-200	= ((NOT SNAI1) AND ((NOT ZEB1) AND ((NOT ZEB2))))
MIR-203	= ((NOT SNAI1) AND ((NOT ZEB1) AND ((NOT ZEB2))))
SNAI1	= ((NOT MIR-203) AND ((NOT ZEB2)))
ZEB1	= ((NOT MIR-200) AND (SNAI1 OR (ZEB2)))
ZEB2	= ((NOT MIR-200) AND ((NOT MIR-203) AND (SNAI1)))

## Sheet: EMT_trainingset
	Epithelial	Mesenchymal
CDH1	1	0
MIR-200	1	0
MIR-203	1	0
SNAI1	0	1
ZEB1	0	1
ZEB2	0	1

## Sheet: Th1-Th2_NETWORK
Original network	Expanded network	MedLine Reference
FOXP3 -> FOXP3	FOXP3 -> FOXP3
FOXP3 -| GATA3	FOXP3 -| GATA3
FOXP3 -| RORGT	FOXP3 -| RORGT
FOXP3 -| TBET	FOXP3 -| TBET
GATA3 -> GATA3	GATA3 -> GATA3
GATA3 -> IL10	GATA3 -> IL10
GATA3 -> IL4	GATA3 -> IL4
GATA3 -| RORGT	GATA3 -| RORGT
GATA3 -| STAT4	GATA3 -| STAT4
GATA3 -| TBET	GATA3 -| TBET
IFNB -> IFNBR	IFNB -> IFNBR
IFNBR -> STAT1	IFNBR -> STAT1
IFNG -> IFNGR	IFNG -> IFNGR
IFNGR -> JAK1	IFNGR -> JAK1
IL10 -> IL10R	IL10 -> IL10R
IL10R -> STAT3	IL10R -> STAT3
IL12 -> IL12R	IL12 -> IL12R
IL12R -> STAT4	IL12R -> STAT4
IL18 -> IL18R	IL18 -> IL18R
IL18R -> IRAK	IL18R -> IRAK
IL2 -> IL2R	IL2 -> IL2R
IL23 -> IL23R	IL23 -> IL23R
IL23R -> STAT3	IL23R -> STAT3
IL2R -> STAT5	IL2R -> STAT5
IL4 -> IL4R	IL4 -> IL4R
IL4R -> STAT6	IL4R -> STAT6
IL6 -> IL6R	IL6 -> IL6R
IL6R -> JAK3	IL6R -> JAK3
IRAK -> IFNG	IRAK -> IFNG
JAK1 -> STAT1	JAK1 -> STAT1
JAK3 -> RORGT	JAK3 -> RORGT
NFAT -> IFNG	NFAT -> IFNG
RORGT -> IL17	RORGT -> IL17
RORGT -> IL6	RORGT -> IL6
RORGT -> RORGT	RORGT -> RORGT
RORGT -| FOXP3	RORGT -| FOXP3
RORGT -| GATA3	RORGT -| GATA3
RORGT -| TBET	RORGT -| TBET
SOCS1 -| IL4R	SOCS1 -| IL4R
SOCS1 -| JAK1	SOCS1 -| JAK1
STAT1 -> SOCS1	STAT1 -> SOCS1
STAT1 -> TBET	STAT1 -> TBET
STAT1 -| IL4	STAT1 -| IL4
STAT3 -> RORGT	STAT3 -> RORGT
STAT3 -| IFNG	STAT3 -| IFNG
STAT4 -> IFNG	STAT4 -> IFNG
STAT5 -> FOXP3	STAT5 -> FOXP3
STAT6 -> GATA3	STAT6 -> GATA3
STAT6 -| IL12R	STAT6 -| IL12R
STAT6 -| IL18R	STAT6 -| IL18R
TBET -> IFNG	TBET -> IFNG
TBET -> SOCS1	TBET -> SOCS1
TBET -> TBET	TBET -> TBET
TBET -| FOXP3	TBET -| FOXP3
TBET -| GATA3	TBET -| GATA3
TBET -| RORGT	TBET -| RORGT
TCR -> NFAT	TCR -> NFAT
TGFB -> FOXP3	TGFB -> FOXP3
TGFB -> TGFBR	TGFB -> TGFBR
TGFBR -> RORGT	TGFBR -> RORGT
	FOXP3 -> SOCS1	16322292:1116
	FOXP3 -| IL4	19710455:1403, 20937878:1158, 18395799:100, 15790681:1100, 20090936:1353
	FOXP3 -| NFAT	19564342:1237, 15790681:1147
	GATA3 -> NFAT	20368097:100
	GATA3 -> STAT5	16172258:6, 16585578:1268, 18725574:1254
	GATA3 -> TCR	12880430:1215
	GATA3 -| STAT3	15673499:1255
	IFNB -> IRAK	19656901:1295
	IFNB -> JAK1	9716595:7, 19802007:2, 11096454:4, 15526032:1165, 9776728:1169, 8617715:1108, 9933596:1262, 19287004:1146, 11034404:1182, 16291739:1274 <more data available...>
	IFNB -> STAT3	21160051:4, 10542297:7, 16521217:10, 9199317:3, 11096454:4, 10391680:1213, 20237412:1238, 16601124:1184, 19783688:1202, 18713987:1310 <more data available...>
	IFNB -> STAT5	9872990:1120, 15634877:1156, 17928529:1244
	IFNB -> TBET	19695714:1
	IFNB -| IFNGR	20123961:1187
	IFNB -| STAT6	18494930:2, 10485906:5, 10080532:9
	IFNBR -> IFNB	9469437:3, 18025224:1355, 9890942:1053, 10574956:1229
	IFNBR -> IFNGR	20436908:1284
	IFNBR -> IL18	19903895:1209
	IFNBR -> JAK1	9461596:2, 7673114:1262, 15987599:1068, 11682488:1222, 12610111:1268, 14647450:1205, 10851061:1592, 10514501:1036, 16000408:1044, 15657875:1144 <more data available...>
	IFNBR -> NFAT	20037154:1122
	IFNBR -> SOCS1	16148148:1245, 18250407:1119
	IFNBR -> STAT4	10644731:1040, 17846149:1291, 17312100:1180, 18579578:1063
	IFNBR -> STAT6	14559900:7
	IFNG -> IFNB	2136700:2, 6431021:2, 8250541:7, 9335431:2, 2989390:9, 2498530:11, 10586113:6, 11564793:1, 9686625:1125, 9605150:1211 <more data available...>
	IFNG -> IFNBR	19171876:1096, 12646637:1289, 18453613:1351, 15197240:1047
	IFNG -> IL2	12480497:10, 12554523:4, 6411624:6, 6236274:2, 20561087:9, 2115543:4, 1906747:0, 1901829:11, 1684375:7, 1698633:6 <more data available...>
	IFNG -> JAK1	14978237:8, 17255201:7, 10666420:4, 9013947:4, 10453004:8, 8790359:3, 15721283:4, 9716595:7, 10657627:0, 19802007:2 <more data available...>
	IFNG -> STAT3	17266440:5, 15660390:10, 21360757:5, 21098725:7, 20484656:4, 15735748:13, 8662795:1, 10080544:2, 18192275:6, 10428812:10 <more data available...>
	IFNG -> STAT5	11577084:1, 8943349:4, 10433370:5, 12242032:5, 14570891:4, 11699409:7, 21321534:5, 19542364:1066, 10880341:1154, 10657627:1191 <more data available...>
	IFNG -> TBET	12006974:7, 17541280:0, 11752460:3, 17978190:6, 18523271:1258, 19923468:1210, 16410311:1093, 16951332:1238, 12893768:1213, 16827899:1406 <more data available...>
	IFNG -> TGFB	18705328:7, 8988877:3, 12917425:9, 10714549:9, 16978539:7, 9551976:11, 8800741:9, 16648837:8, 15830858:10, 8100485:11 <more data available...>
	IFNG -| NFAT	19890054:1051, 20133688:1172, 11994444:1062
	IFNGR -> IL10	20534530:3
	IFNGR -> IL18	9551984:1208
	IFNGR -> STAT3	15284232:1159, 16148108:1259, 10851050:1152
	IFNGR -> STAT5	11577084:1101, 15009724:1043
	IFNGR -| IL4	17942935:1077
	IFNGR -| STAT4	10644731:1125
	IL10 -> IL6R	15034082:1184
	IL10 -> JAK1	10433356:2, 7543512:3, 19802007:2, 11591769:6, 17948269:4, 12861049:1159, 12525572:1187, 12377950:1036, 8663414:1329, 15944287:1072 <more data available...>
	IL10 -> STAT1	9463379:1, 15080831:3, 8910398:2, 12051728:5, 18800073:3, 8704235:8, 16818766:4, 10433370:5, 9106258:4, 15944287:5 <more data available...>
	IL10 -> STAT3	21138740:5, 11883009:4, 9463379:1, 17368812:4, 21255624:11, 15001575:12, 15944287:6, 20674506:5, 15080831:3, 15187153:11 <more data available...>
	IL10 -> STAT5	9551919:6, 11431352:1182, 11739506:1174, 11564774:1171, 18292506:1190, 11035029:1284, 16081807:1186, 16951323:1051, 8910398:1229, 10637267:1193 <more data available...>
	IL10 -> STAT6	19228815:1314, 10452990:1185, 19638576:1256, 12244176:1249, 19171876:1098, 16186186:1052, 17483365:1140, 14607901:1054
	IL10 -| NFAT	11994444:1062
	IL10R -> JAK1	12133952:6, 11591769:6, 12538792:6, 16585572:1226, 12374810:1205, 12782719:1184, 12525572:1275, 19638576:1045, 15128840:1056, 16818766:1061 <more data available...>
	IL10R -> STAT1	8662928:1178, 15535835:1199, 16818766:1061, 12595497:1058, 14996748:1192, 15001575:1071, 14607900:1241
	IL10R -> STAT5	12595497:1058, 14996748:1192
	IL10R -> TGFB	17244678:1241
	IL10R -| IL2	11877483:1206
	IL12 -| STAT6	20185806:1146
	IL12R -> IL12R	8958964:5, 10952721:1268, 15888563:1066, 11034602:1328, 9120387:1076
	IL12R -> STAT1	11034424:1063
	IL12R -> STAT3	11034424:1063
	IL12R -> STAT5	11034424:1063
	IL12R -| FOXP3	19587012:1223
	IL17 -> IFNG	12930359:5, 19303320:9, 20477116:7, 9886425:1259, 20169058:1264, 12847282:1262, 19852819:1133, 20624887:1169, 19322214:1174, 16785554:1241 <more data available...>
	IL17 -> JAK1	10448060:3, 17982039:1262
	IL17 -> JAK3	10448060:3
	IL17 -> STAT1	10448060:3, 11472426:1347
	IL17 -> STAT3	19265112:11, 21103795:7, 16951370:8, 18782267:5, 10448060:3, 18209086:1311, 20173024:1299, 17884812:1147
	IL17 -> STAT6	16951370:1291, 19265112:1253
	IL17 -> TBET	19528638:3, 19783683:1224, 20169058:1278, 21283741:1265, 19546248:1197
	IL17 -> TGFBR	20924205:8
	IL18 -> STAT3	10903731:3, 16646036:1416, 11477102:1274, 12414743:1176, 12105209:1468, 17530707:1732, 14872485:1586
	IL18 -> STAT4	11466347:1221, 11801649:1038, 9759857:1151
	IL18 -> STAT5	10903731:1155
	IL18 -> STAT6	14999688:8, 16611648:1188, 12433681:100, 19946340:1509
	IL18 -> TGFB	19865096:1106, 12734375:1147
	IL18R -> IL18	14662859:1219, 11418688:1231, 12759435:1122, 15843532:1054, 10744718:1061, 12554798:1059, 11238617:1058, 15470078:1276, 15642152:1082, 19714583:1148 <more data available...>
	IL18R -> IL6	19592492:7
	IL18R -> SOCS1	19592492:7
	IL18R -> STAT1	19592492:7
	IL2 -> IL18	21035858:3, 12370382:1141, 17989120:1071, 9551984:1208, 15585838:1373
	IL2 -> JAK1	7782314:2, 7935373:7, 8041779:2, 20816854:5, 17266928:0, 7988557:1, 7744803:3, 10072548:6, 11278301:5, 9553136:0 <more data available...>
	IL2 -> JAK3	10825200:10, 11676197:6, 9613985:6, 7782314:2, 20816854:5, 17266928:0, 7988557:1, 7973658:3, 7744803:3, 10072548:6 <more data available...>
	IL2 -> NFAT	15347678:1282, 20133688:1172, 11207239:1119, 11994444:1062
	IL2 -> STAT1	9886399:2, 10201984:6, 11418623:1134, 16517754:1300, 16840779:1202, 10201908:1185, 12517932:1251, 10358173:1171, 14607923:1273, 17234744:1164 <more data available...>
	IL2 -> STAT3	10438903:2, 9175624:7, 9886399:2, 10068058:6, 18249079:13, 11286543:2, 11418694:1, 18941194:5, 7719938:1, 9715265:6 <more data available...>
	IL2 -> STAT4	11418001:0, 12372421:3, 8007943:10, 9886399:1114, 14607923:1144, 14688310:1250, 14660657:1207, 10851056:1210, 18456817:1254, 12771934:1043 <more data available...>
	IL2 -> STAT6	18456817:5, 16611648:1188, 14607909:1335, 9815258:1301, 11748261:1275, 12435740:1168
	IL2 -| IL10R	11809742:1186
	IL23 -> IFNGR	20228197:1187
	IL23R -> IL12R	19494349:1133
	IL23R -> RORGT	19494349:1133
	IL23R -> STAT4	20458705:4
	IL2R -> GATA3	19934022:1291
	IL2R -> IL4R	19155479:1277
	IL2R -> STAT3	10438903:1113, 19286671:1161, 16902146:1263
	IL2R -> STAT5	18315933:4, 19424046:3, 12517932:6, 19155502:1185, 17116877:1179, 14634095:1475, 12574353:1198
	IL2R -> TGFB	19109141:100, 18780874:1155, 17277153:1278, 15557141:1057, 17911375:1269, 16167085:1248, 14662827:1065, 17237429:1296, 21124798:1187, 20584975:1165 <more data available...>
	IL2R -> TGFBR	18091047:5
	IL2R -| IL6R	16540526:1257
	IL2R -| TCR	16918697:3, 16116195:1185
	IL4 -> IL10R	18308712:1162, 14607935:1169
	IL4 -> JAK1	7744881:6, 9199189:5, 9015186:4, 7782314:2, 7544000:3, 7935373:7, 9009165:4, 9618271:0, 7744803:3, 8530527:9 <more data available...>
	IL4 -> JAK3	7744881:7, 9015186:4, 7782314:2, 9618271:0, 7544000:4, 7744803:3, 10611490:1, 7635985:4, 7594533:6, 9013940:0 <more data available...>
	IL4 -> NFAT	11514544:1218
	IL4 -> STAT1	10744706:10, 17878383:6, 9548487:4, 12388243:6, 15240659:5, 16038727:1, 17264307:5, 14764699:4, 17982033:5, 15261459:100 <more data available...>
	IL4 -> STAT3	7568001:4, 12204103:10, 20674506:5, 15805299:5, 11058569:3, 16762027:6, 15714203:7, 10409622:1279, 19265112:1272, 10744706:1184 <more data available...>
	IL4 -> STAT5	10839803:9, 11160275:4, 10421786:1, 16038727:1, 9973378:3, 12637316:4, 12902491:1310, 17617599:1416, 9813029:1127, 18566415:1191 <more data available...>
	IL4 -| IFNGR	19349465:1091
	IL4 -| NFAT	17343616:1286, 17239241:1190, 19890054:1051, 20133688:1172, 14573767:1067, 11994444:1062
	IL4R -> IL2	9092570:1270, 16456009:1282
	IL4R -> IL4	8454851:9, 16757160:0, 7775445:6, 10504438:5, 10393951:5, 10525162:0, 10092089:0, 8859012:6, 1511483:7, 8016157:5 <more data available...>
	IL4R -> JAK1	9238016:8, 9190938:4, 9492265:3, 10627454:4, 9159166:5, 10839803:1300, 18795973:1130, 15034039:1048, 12133952:1167, 10201973:1046 <more data available...>
	IL4R -> JAK3	7538655:3, 10627454:4, 8920992:1055, 10201928:1341, 15585884:1062, 9761767:1307, 12161424:1033, 9159166:1038, 11948403:1177, 8703030:1063 <more data available...>
	IL4R -> STAT1	19349465:4, 7673169:1143
	IL4R -> STAT3	15805299:1183, 11160210:1056
	IL4R -> STAT5	9813029:5, 16210622:1184, 12646610:1285, 11160210:1056, 12902482:1296
	IL4R -| IFNGR	19349465:1083
	IL6 -> IL10	19234181:4, 18400189:4, 14695114:9, 14686094:10, 16350379:6, 8666893:4, 17208225:7, 15772055:5, 20955601:12, 19667092:6 <more data available...>
	IL6 -> IL12	16574699:8
	IL6 -> IRAK	10201956:1178, 18566305:1147
	IL6 -> JAK1	9410469:9, 10486586:4, 10859312:2, 10741750:6, 17645497:4, 12419823:2, 19802007:2, 8537396:1046, 18413761:1111, 15665187:1288 <more data available...>
	IL6 -> NFAT	19592651:1055
	IL6 -> STAT1	15284182:2, 16818766:5, 11698287:5, 21087472:9, 9094433:6, 15151739:0, 8662795:1, 18023015:10, 11473581:3, 9278309:5 <more data available...>
	IL6 -> STAT4	8007943:10, 17404271:1215, 14607900:1233
	IL6 -> STAT5	10847629:7, 18249079:13, 18523259:3, 12519742:4, 17975158:6, 10072525:8, 10566591:4, 9647240:2, 11909942:4, 17108126:1174 <more data available...>
	IL6 -> STAT6	10734320:1173, 12648219:1278
	IL6 -> TBET	18768845:1271
	IL6 -> TGFB	15450530:9, 18259750:3, 18760876:2, 19501566:2, 15661740:3, 8418786:4, 10640729:5, 19438433:7, 14734728:10, 1382703:6 <more data available...>
	IL6 -> TGFBR	19438433:1
	IL6R -> STAT1	19933857:6, 11032030:5, 15284232:6, 20136831:1249, 16571725:1233, 12032773:1510, 12419823:1208, 15128840:1189, 17339358:1320, 15284182:1204 <more data available...>
	IL6R -> STAT3	18786965:10, 19383353:4, 16432158:4, 19933857:6, 20227492:6, 16557588:8, 11470914:6, 11032030:5, 15284232:6, 11830592:6 <more data available...>
	IL6R -> TGFB	15661740:4, 10779797:1200
	IRAK -> NFAT	19380824:1269, 19752193:100
	IRAK -> STAT1	12856330:100, 18364677:1325, 19850916:1048
	IRAK -> STAT3	15465816:5, 19380824:4, 16495567:1237, 19850916:1048, 18566305:1147
	JAK1 -> STAT4	11967010:1052, 10995743:1039
	JAK3 -> STAT1	11207308:1191, 17200144:1225, 18003888:1207, 11278899:1154, 18515660:1209, 18556671:1307, 19201828:1068, 11967010:1052, 16982750:1196
	JAK3 -> STAT3	10037026:9, 12934099:9, 16247467:1101, 11159537:1130, 15155836:1372, 19139102:1166, 16982750:1199, 17200144:1225, 17008315:1374, 18003888:1207 <more data available...>
	JAK3 -> STAT4	11967010:1052
	NFAT -> IL2R	12626567:1211
	NFAT -> NFAT	12370307:1197, 15060569:1112
	NFAT -> STAT5	21085583:1224
	RORGT -> IFNG	18688253:1199
	RORGT -> IL12R	19494349:1133
	RORGT -> IL23R	18591410:1058, 19494349:1133
	RORGT -> TCR	12223510:1146, 17998389:1284, 17675483:1074
	RORGT -| IL2R	10820242:1172
	SOCS1 -> IL6R	19494279:6
	SOCS1 -> TCR	18381351:1231
	SOCS1 -| IFNB	15491991:1292, 16982864:1238, 19017994:1358, 16912041:1291, 19287004:1141
	SOCS1 -| IFNG	15187130:2, 11371356:2, 19763396:1, 21393632:0, 10490099:4, 12077274:1, 12645661:5, 12754505:5, 19734231:5, 17599735:1339 <more data available...>
	SOCS1 -| IL2	21393632:0, 18713987:1318, 12052866:1039, 12865927:1039, 10925257:1054
	SOCS1 -| IL4	19488417:6, 11371356:2, 14733929:6, 21393632:0, 17093501:7, 12648219:1289, 16717119:1047, 11907070:1209, 10201892:1159, 11854514:1280 <more data available...>
	SOCS1 -| IL6	20651070:6, 12754505:5, 17483365:1260, 14611646:1230, 9789053:1142, 18776134:1169, 16988256:1264, 10727454:1225, 11723057:1297, 16473883:1087 <more data available...>
	SOCS1 -| IRAK	15585605:1371, 15522916:1163, 14597727:1056, 18032608:1198, 12686512:1367, 15294992:1348, 16543409:1196, 19561104:1268, 17510469:1148
	SOCS1 -| STAT1	15240148:4, 12433373:4, 11342558:5, 19595407:6, 16628196:8, 17091494:6, 18556463:3, 12391216:6, 11032030:5, 20850013:4 <more data available...>
	SOCS1 -| STAT3	15240148:4, 21348906:9, 15623435:6, 11032030:3, 19047140:5, 15010832:5, 18843197:6, 16432158:1, 17404288:9, 19638576:3 <more data available...>
	SOCS1 -| STAT4	11907070:8, 16357940:1216, 17182563:1114
	SOCS1 -| STAT5	16287972:3, 10551777:3, 17356133:5, 11495699:1, 10630404:2, 14551136:5, 12396724:5, 11314018:3, 15572583:1242, 15107455:1109 <more data available...>
	SOCS1 -| STAT6	10201928:11, 17093501:6, 19299500:7, 14733929:9, 11371356:3, 11907070:8, 15240659:7, 19638576:3, 10201892:1136, 12242343:1242 <more data available...>
	STAT1 -> STAT6	10725793:3, 10490982:1258, 12902508:1243, 11046056:1134, 15231486:1068, 16237061:1281, 10961983:1142, 14610185:1291, 16951379:1290, 11067899:1209
	STAT1 -| GATA3	14657353:5, 15661872:1056
	STAT3 -> IL23R	12023369:8, 19255592:1187, 18322180:1063, 18688253:1062
	STAT3 -> NFAT	19565565:6
	STAT3 -> STAT4	14607900:1233, 17182563:1114
	STAT4 -> STAT3	16324152:4, 16849477:3, 15522880:1190
	STAT5 -> STAT4	10815800:1066, 17182563:1114, 11522790:1129
	STAT5 -> STAT6	10068058:6, 18971287:2, 9794389:1198, 10815800:1066, 15525575:1210, 18978304:1265
	STAT6 -> STAT1	16537510:1, 19440213:5, 10982806:2, 17617590:1194, 10602484:1123, 9786931:1213, 10882409:1209, 8810328:1279, 8824199:1279, 16237061:1227 <more data available...>
	STAT6 -> STAT5	10602484:1123, 11457752:1111, 7713938:1065, 7721747:1065
	TBET -> STAT4	19001140:6, 15879125:1066, 16717115:1246, 15728239:1159, 17513775:1053, 16099875:1207
	TBET -| NFAT	15684054:3, 17082665:1327, 18768845:1313
	TCR -> IL2R	19349461:1116, 14581608:1122
	TCR -> IL4	10975809:1216
	TGFB -> IL4R	19726720:1154
	TGFB -> STAT1	15956343:12, 7594607:11, 16866871:4, 14500551:9, 17623780:1155, 10383939:1241, 10383940:1241, 17371985:1238, 10072548:1251, 16237056:1258 <more data available...>
	TGFB -> STAT3	21360571:4, 20603212:3, 17623780:4, 16951175:7, 9218758:6, 17557799:7, 19535626:3, 18172584:5, 11418694:2, 19821529:6 <more data available...>
	TGFB -> STAT6	18400747:7, 11009098:100, 12773615:1152, 10737762:1152, 19689732:1365, 9886388:1135, 15297269:1061, 12672812:1059
	TGFB -| IL23	17557120:1111
	TGFB -| JAK1	9218758:6, 9200453:3, 11418694:1069, 16237056:1244, 11994497:1213, 11278301:1203, 12759434:1295
	TGFB -| JAK3	9218758:6, 11418694:1069, 12759434:1295
	TGFB -| STAT5	17279417:6, 11376873:5, 12384143:9, 9218758:6, 9200453:3, 11418694:2, 18335503:8, 18024957:1345, 19332876:1206, 11869364:1702 <more data available...>
	TGFBR -> TGFB	15895377:0, 17346672:1, 17112860:10, 21056993:7, 21189329:6, 15899700:2, 19147584:4, 18821589:3, 17468136:4, 18815246:6 <more data available...>
	TGFBR -| FOXP3	20304833:1223
	TGFBR -| TGFBR	11668175:1201, 14976204:1203, 12015308:1402

## Sheet: Th1-Th2_BOOLEAN_FUNCTIONS
FOXP3	= ((NOT TGFBR) AND ((NOT RORGT) AND ((NOT TBET) AND ((NOT IL12R) AND (FOXP3 OR (TGFB OR (STAT5)))))))
GATA3	= ((NOT RORGT) AND ((NOT FOXP3) AND ((NOT STAT1) AND ((NOT TBET) AND (IL2R OR (STAT6 OR (GATA3)))))))
IFNB	= ((NOT SOCS1) AND (IFNG OR (IFNBR)))
IFNBR	= (IFNG OR (IFNB))
IFNG	= ((NOT STAT3) AND ((NOT SOCS1) AND (NFAT OR (RORGT OR (STAT4 OR (TBET OR (IRAK OR (IL17))))))))
IFNGR	= ((NOT IL4) AND ((NOT IFNB) AND ((NOT IL4R) AND (IFNG OR (IFNBR OR (IL23))))))
IL10	= (IFNGR OR (IL6 OR (GATA3)))
IL10R	= ((NOT IL2) AND (IL4 OR (IL10)))
IL12	= (IL6)
IL12R	= ((NOT STAT6) AND (RORGT OR (IL12 OR (IL23R OR (IL12R)))))
IL17	= (RORGT)
IL18	= (IL2 OR (IFNBR OR (IFNGR OR (IL18R))))
IL18R	= ((NOT STAT6) AND (IL18))
IL2	= ((NOT IL10R) AND ((NOT SOCS1) AND (IFNG OR (IL4R))))
IL23	= ((NOT TGFB))
IL23R	= (RORGT OR (STAT3 OR (IL23)))
IL2R	= ((NOT RORGT) AND (TCR OR (NFAT OR (IL2))))
IL4	= ((NOT FOXP3) AND ((NOT STAT1) AND ((NOT IFNGR) AND ((NOT SOCS1) AND (TCR OR (IL4R OR (GATA3)))))))
IL4R	= ((NOT SOCS1) AND (IL4 OR (IL2R OR (TGFB))))
IL6	= ((NOT SOCS1) AND (RORGT OR (IL18R)))
IL6R	= ((NOT IL2R) AND (IL10 OR (IL6 OR (SOCS1))))
IRAK	= ((NOT SOCS1) AND (IFNB OR (IL6 OR (IL18R))))
JAK1	= ((NOT TGFB) AND ((NOT SOCS1) AND (IL4 OR (IFNG OR (IL2 OR (IFNBR OR (IFNB OR (IFNGR OR (IL4R OR (IL10R OR (IL10 OR (IL6 OR (IL17)))))))))))))
JAK3	= ((NOT TGFB) AND (IL4 OR (IL2 OR (IL4R OR (IL6R OR (IL17))))))
NFAT	= ((NOT IL4) AND ((NOT FOXP3) AND ((NOT IFNG) AND ((NOT TBET) AND ((NOT IL10) AND (TCR OR (NFAT OR (IL4 OR (STAT3 OR (IL2 OR (IFNBR OR (IL6 OR (IRAK OR (GATA3))))))))))))))
RORGT	= ((NOT FOXP3) AND ((NOT TBET) AND ((NOT GATA3) AND (TGFBR OR (RORGT OR (JAK3 OR (STAT3 OR (IL23R))))))))
SOCS1	= (FOXP3 OR (STAT1 OR (IFNBR OR (TBET OR (IL18R)))))
STAT1	= ((NOT SOCS1) AND (IL4 OR (TGFB OR (JAK1 OR (JAK3 OR (IL2 OR (IFNBR OR (IL4R OR (IL10R OR (STAT6 OR (IL10 OR (IL6R OR (IL6 OR (IRAK OR (IL18R OR (IL12R OR (IL17)))))))))))))))))
STAT3	= ((NOT SOCS1) AND ((NOT GATA3) AND (IL4 OR (IL2R OR (TGFB OR (STAT4 OR (JAK3 OR (IFNG OR (IL2 OR (IFNB OR (IFNGR OR (IL4R OR (IL10R OR (IL18 OR (IL10 OR (IL6R OR (IRAK OR (IL23R OR (IL12R OR (IL17))))))))))))))))))))
STAT4	= ((NOT IFNGR) AND ((NOT SOCS1) AND ((NOT GATA3) AND (JAK1 OR (JAK3 OR (STAT3 OR (IL2 OR (IFNBR OR (TBET OR (STAT5 OR (IL18 OR (IL6 OR (IL23R OR (IL12R))))))))))))))
STAT5	= ((NOT TGFB) AND ((NOT SOCS1) AND (NFAT OR (IL4 OR (IL2R OR (IFNG OR (IL2 OR (IFNB OR (IFNGR OR (IL4R OR (IL10R OR (IL18 OR (STAT6 OR (IL10 OR (IL6 OR (IL12R OR (GATA3)))))))))))))))))
STAT6	= ((NOT IFNB) AND ((NOT IL12) AND ((NOT SOCS1) AND (TGFB OR (STAT1 OR (IL2 OR (IFNBR OR (STAT5 OR (IL4R OR (IL18 OR (IL10 OR (IL6 OR (IL17)))))))))))))
TBET	= ((NOT RORGT) AND ((NOT FOXP3) AND ((NOT GATA3) AND (RORGT OR (STAT1 OR (IFNG OR (IFNB OR (TBET OR (IL6 OR (IL17))))))))))
TCR	= ((NOT IL2R) AND (RORGT OR (SOCS1 OR (GATA3))))
TGFB	= (IL2R OR (TGFBR OR (IFNG OR (IL10R OR (IL18 OR (IL6R OR (IL6)))))))
TGFBR	= ((NOT TGFBR) AND (IL2R OR (TGFB OR (IL6 OR (IL17)))))

## Sheet: Th1-Th2_trainingset
	Th1	Th2
FOXP3	0	0
GATA3	0	1
IFNB	0	0
IFNBR	0	0
IFNG	1	0
IFNGR	1	0
IL10	0	1
IL10R	0	1
IL12	0	0
IL12R	0	0
IL17	0	0
IL18	0	0
IL18R	0	0
IL2	0	0
IL23	0	0
IL23R	0	0
IL2R	0	0
IL4	0	1
IL4R	0	1
IL6	0	0
IL6R	0	0
IRAK	0	0
JAK1	0	0
JAK3	0	0
NFAT	0	0
RORGT	0	0
SOCS1	1	0
STAT1	0	0
STAT3	0	1
STAT4	0	0
STAT5	0	0
STAT6	0	1
TBET	1	0
TCR	0	0
TGFB	0	0
TGFBR	0	0

## Sheet: iPSC_NETWORK
Original network	Expanded network	MedLine Reference
BMP2K -> BMP2	BMP2K -> BMP2
CAMP -> CGA	CAMP -> CGA
CAMP -> CGB	CAMP -> CGB
CAMP -| LMCD1	CAMP -| LMCD1
CDX2 -> CDX2	CDX2 -> CDX2
CDX2 -| POU5F1	CDX2 -| POU5F1
CEBPA -> SP1	CEBPA -> SP1
CTNNB1 -> HNF4A	CTNNB1 -> HNF4A
CTNNB1 -> LEF1-CTNNB1	CTNNB1 -> LEF1-CTNNB1
E2F4 -> FOXD3	E2F4 -> FOXD3
E2F4 -> MYC	E2F4 -> MYC
E2F4 -> NFYA	E2F4 -> NFYA
E2F4 -> PIAS1	E2F4 -> PIAS1
E2F4 -> SP1	E2F4 -> SP1
E2F4 -> SUMO1	E2F4 -> SUMO1
E2F4 -> TCF3	E2F4 -> TCF3
E2F4 -| CEBPA	E2F4 -| CEBPA
E2F4 -| T	E2F4 -| T
FOXA1 -> AFP	FOXA1 -> AFP
FOXA1 -> FOXA1	FOXA1 -> FOXA1
FOXA2 -> AFP	FOXA2 -> AFP
FOXA2 -> FOXA2	FOXA2 -> FOXA2
FOXD3 -> FOXA1	FOXD3 -> FOXA1
FOXD3 -> FOXA2	FOXD3 -> FOXA2
FOXD3 -> POU5F1-FOXD3	FOXD3 -> POU5F1-FOXD3
GATA2 -> CGA	GATA2 -> CGA
GATA3 -> CGA	GATA3 -> CGA
GATA4 -| GATA6	GATA4 -| GATA6
GATA6 -> GATA6	GATA6 -> GATA6
GATA6 -> HNF4A	GATA6 -> HNF4A
GATA6 -| NANOG	GATA6 -| NANOG
HNF4A -> BMP2K	HNF4A -> BMP2K
KLF4 -> NANOG	KLF4 -> NANOG
LEF1 -> LEF1-CTNNB1	LEF1 -> LEF1-CTNNB1
LEF1 -> SALL4	LEF1 -> SALL4
LEF1-CTNNB1 -> MYC	LEF1-CTNNB1 -> MYC
LMCD1 -| GATA6	LMCD1 -| GATA6
MAD -> MAD-MAX	MAD -> MAD-MAX
MAX -> MAD-MAX	MAX -> MAD-MAX
MAX -> MYC-MAX	MAX -> MYC-MAX
MYC -> MYC-MAX	MYC -> MYC-MAX
MYC -> MYC-SP1	MYC -> MYC-SP1
MYC-SP1 -| SP1	MYC-SP1 -| SP1
NANOG -> FOXD3	NANOG -> FOXD3
NANOG -> FOXO1A	NANOG -> FOXO1A
NANOG -> GDF3	NANOG -> GDF3
NANOG -> KLF4	NANOG -> KLF4
NANOG -> LMCD1	NANOG -> LMCD1
NANOG -> NANOG	NANOG -> NANOG
NANOG -> PBX1	NANOG -> PBX1
NANOG -> POU5F1	NANOG -> POU5F1
NANOG -> PRDM14	NANOG -> PRDM14
NANOG -> SALL4	NANOG -> SALL4
NANOG -> SOX2	NANOG -> SOX2
NANOG -> SUMO1	NANOG -> SUMO1
NANOG -> TDGF1	NANOG -> TDGF1
NANOG -> ZFP42	NANOG -> ZFP42
NANOG -> ZIC3	NANOG -> ZIC3
NANOG -> ZNF206	NANOG -> ZNF206
NANOG -| BMP2	NANOG -| BMP2
NANOG -| CDX2	NANOG -| CDX2
NANOG -| GATA2	NANOG -| GATA2
NANOG -| GATA3	NANOG -| GATA3
NANOG -| GATA4	NANOG -| GATA4
NANOG -| GATA6	NANOG -| GATA6
NANOG -| LEF1	NANOG -| LEF1
NANOG -| T	NANOG -| T
NFYA -> SP1	NFYA -> SP1
PBX1 -> NANOG	PBX1 -> NANOG
PIAS1 -> GATA4	PIAS1 -> GATA4
PIAS1 -> PIAS1	PIAS1 -> PIAS1
PIAS1 -> PIASY	PIAS1 -> PIASY
PIAS1 -| SP3	PIAS1 -| SP3
PIASY -| GATA2	PIASY -| GATA2
POU5F1 -> FOXD3	POU5F1 -> FOXD3
POU5F1 -> FOXO1A	POU5F1 -> FOXO1A
POU5F1 -> KLF4	POU5F1 -> KLF4
POU5F1 -> POU5F1-FOXD3	POU5F1 -> POU5F1-FOXD3
POU5F1 -> POU5F1-SOX2	POU5F1 -> POU5F1-SOX2
POU5F1 -> PRDM14	POU5F1 -> PRDM14
POU5F1 -> TDGF1	POU5F1 -> TDGF1
POU5F1 -> ZFP42	POU5F1 -> ZFP42
POU5F1 -| CDX2	POU5F1 -| CDX2
POU5F1 -| CGA	POU5F1 -| CGA
POU5F1 -| CGB	POU5F1 -| CGB
POU5F1 -| GATA4	POU5F1 -| GATA4
POU5F1 -| GATA6	POU5F1 -| GATA6
POU5F1 -| LEF1	POU5F1 -| LEF1
POU5F1 -| SOX17	POU5F1 -| SOX17
POU5F1 -| T	POU5F1 -| T
POU5F1-FOXD3 -| FOXA1	POU5F1-FOXD3 -| FOXA1
POU5F1-FOXD3 -| FOXA2	POU5F1-FOXD3 -| FOXA2
POU5F1-SOX2 -> NANOG	POU5F1-SOX2 -> NANOG
POU5F1-SOX2 -> POU5F1	POU5F1-SOX2 -> POU5F1
POU5F1-SOX2 -> SOX2	POU5F1-SOX2 -> SOX2
PRDM14 -> MYC	PRDM14 -> MYC
PRDM14 -| CSH1	PRDM14 -| CSH1
PRDM14 -| GATA6	PRDM14 -| GATA6
PRDM14 -| T	PRDM14 -| T
SOX17 -> FOXA2	SOX17 -> FOXA2
SOX2 -> FOXD3	SOX2 -> FOXD3
SOX2 -> FOXO1A	SOX2 -> FOXO1A
SOX2 -> KLF4	SOX2 -> KLF4
SOX2 -> NFYA	SOX2 -> NFYA
SOX2 -> POU5F1-SOX2	SOX2 -> POU5F1-SOX2
SOX2 -> PRDM14	SOX2 -> PRDM14
SOX2 -> SALL4	SOX2 -> SALL4
SOX2 -> TDGF1	SOX2 -> TDGF1
SOX2 -> ZIC3	SOX2 -> ZIC3
SOX2 -| BMP2	SOX2 -| BMP2
SOX2 -| GATA2	SOX2 -| GATA2
SP1 -> CGB	SP1 -> CGB
SP1 -> MYC-SP1	SP1 -> MYC-SP1
SP1 -> SP1	SP1 -> SP1
SP1 -| CEBPA	SP1 -| CEBPA
SP3 -> CGB	SP3 -> CGB
SP3 -| SP1	SP3 -| SP1
SUMO1 -> GATA4	SUMO1 -> GATA4
SUMO1 -| GATA2	SUMO1 -| GATA2
SUMO1 -| SP3	SUMO1 -| SP3
TCF3 -| MYC	TCF3 -| MYC
ZIC3 -> NANOG	ZIC3 -> NANOG
ZIC3 -| SOX17	ZIC3 -| SOX17
	SP3 -> KLF4	10556311:1245
	SP3 -> CEBPA	11050170:4
	BMP2 -> GATA2	11152636:4, 18495683:1056, 16384867:1068, 19837867:1456
	MYC -| SP3	11274368:8, 16706751:1242, 11279234:1272, 16162661:1255
	SP1 -> FOXA2	11278466:1187, 19096034:1356
	PIASY -| PIAS1	11439351:1119
	SP1 -> MYC	11447232:1452, 17141659:100, 9443966:1044, 15761015:1185, 11796707:1348, 16166331:1249, 11274368:1199, 9528985:1194, 9020109:1151
	CDX2 -> KLF4	11521200:1397, 10556311:1245, 11443140:1079, 16314840:1059
	CTNNB1 -> TCF3	11526479:4, 19703901:3, 11524435:1021, 11521200:1131
	FOXA1 -| FOXA2	11546810:1040, 10484619:1275, 11562369:1254, 20160041:1055, 11773447:1223
	PIASY -| LEF1	11731474:2, 15528356:1, 15169916:0, 12511558:1345, 16600908:1108, 12384504:1260, 14750902:1170, 11877418:1373, 12904571:1252, 12727872:1061 <more data available...>
	POU5F1 -| FOXA1	11891324:7, 12528890:1152, 16243786:1294, 17959850:1246
	POU5F1 -| FOXA2	11891324:7, 16449236:1256, 12528890:1152, 16243786:1294
	POU5F1 -| FOXD3	11891324:8, 20212526:7, 12528890:1093, 19109406:1238, 17959850:1238, 16792526:1177
	SP1 -> SP3	12297462:3, 11368006:3, 18342022:4, 15857802:1, 11839742:1239, 12890683:1266, 12244044:1322, 12855685:1334, 18065760:1129
	GATA2 -| MYC	12393444:3, 19522008:3, 15673499:1253
	FOXA2 -> CDX2	12509444:1058, 11773447:1064
	CEBPA -> CAMP	12515729:3
	CEBPA -| MYC	12757710:5, 11340171:8, 15867211:1250, 15674331:1163, 14645547:1300, 16702944:1185, 12032779:1152, 15150264:1294, 16774685:1070
	E2F4 -| MYC	12757710:5, 11689553:4, 11279041:1268, 12533679:1184, 21310950:1070, 16107878:1195, 15150264:1294
	GATA4 -> CGA	14681544:1226
	GATA6 -> GATA4	14988427:13, 15542856:1200, 9535902:1104, 16607277:1093, 11937486:1066, 11042222:1080, 15249177:1061
	BMP2 -> PIASY	15158472:3
	MYC -| SP1	15528212:7, 19022773:1053, 16706751:1242, 11804592:1290, 17670825:1252, 11274368:1197, 16170342:1044
	GATA4 -> SOX17	15542856:1262
	GATA6 -> SOX17	15542856:1262
	GATA2 -| CEBPA	15632071:2, 18250317:1161, 12101129:1123, 18463231:1211, 17327407:1266
	CTNNB1 -> LEF1	15728254:11, 17893322:9, 20802155:1, 19067737:1, 19631205:3, 12052822:1261, 20525792:1365, 20371816:1456
	SOX2 -| CTNNB1	15781477:6, 19283075:1177, 18285410:1199, 16239640:1225, 19655378:1501, 19479035:1317, 18505824:1330, 18456656:1263, 19837867:1517, 19074474:1243 <more data available...>
	SOX2 -> NANOG	15860457:6, 19522013:1518, 19036726:1276, 16840789:1062, 20071344:1311, 17211451:1123, 18687992:1425, 16541131:1032, 19139101:1134, 20505756:1179 <more data available...>
	NFYA -> LEF1	16081537:4
	CEBPA -> FOXA2	16440369:7, 15205324:1238, 17526725:1193, 18408001:1278, 16428462:1297
	KLF4 -| CTNNB1	16507986:4, 19901072:5, 17671182:1077, 20858269:1094
	SP3 -> NANOG	16541131:6, 19522013:1480
	SP1 -> NANOG	16541131:6, 19567677:1231, 19859985:1322
	BMP2 -> GATA4	16691562:5, 20443832:5, 21089072:1340, 11159906:1102, 12757863:1080, 18000065:1189, 17195179:1154
	SOX2 -> ZFP42	16714766:6
	FOXD3 -> NANOG	16790525:5, 17211451:2, 18687992:1425, 19139101:1038, 18653770:1390
	FOXD3 -> POU5F1	16790525:6, 17211451:1166, 18819918:1108, 18653770:1390
	LEF1 -> NANOG	16894029:1384
	TCF3 -| NANOG	16894029:7, 18483421:2, 18347094:1086, 18687992:1433, 17211451:1143
	CTNNB1 -> FOXD3	16894598:1407
	BMP2 -> GATA6	16908534:1143, 18000065:1189
	LEF1 -> MYC	17063141:2, 17132729:1146, 16123810:1228, 12629224:1103, 19221438:1291, 17947518:1171, 15736165:1327, 16474850:1046
	MAX -> CEBPA	17082780:5
	KLF4 -| SP1	17085651:9, 18417714:1461
	FOXO1A -> CEBPA	17090532:5, 17627282:5, 18358708:1, 18390843:1193, 19168598:1272, 19289458:1182, 19244248:1046
	T -> ZIC3	17267691:1061
	GATA4 -> HNF4A	17403900:1320, 18426912:1416, 19777593:1157, 9832509:1255
	CTNNB1 -> CDX2	17468517:3, 18655789:9, 10490837:1112
	ZNF206 -> NANOG	17628018:6
	SUMO1 -> T	17823940:1275
	POU5F1 -| CTNNB1	17950287:4, 21083502:5, 20736927:3, 17196549:5
	CTNNB1 -> NANOG	18024963:6, 20132009:3, 16894029:1335, 19036726:1151
	CDX2 -| NANOG	18067887:1, 15788452:8, 18832072:1300, 19564890:1048, 20404091:1381, 16210407:1256
	FOXA2 -> SOX17	18238852:1251
	TCF3 -| POU5F1	18467660:6, 18347094:1086
	SP1 -> HNF4A	18513187:4, 15651981:1157
	FOXO1A -| FOXA2	18640589:1120, 17130472:1165, 16644672:1252, 20038793:1141
	HNF4A -> CDX2	18655789:9, 19761587:6, 11590126:1147
	SALL4 -> POU5F1	19060217:5, 16980957:5, 18632692:1050, 19350679:1424, 20505821:1341, 21305648:1354
	SALL4 -> NANOG	19060217:5, 20628366:1140, 17855347:1071, 18687992:1448, 19139101:1038, 18957414:1236, 20505821:1341, 21305648:1354
	SP1 -> KLF4	19168719:6, 10556311:1245, 15051827:1233, 16956962:1205, 19168440:1203
	POU5F1 -> SOX2	19403798:6, 20933485:7, 18388306:1366, 18347094:1086, 15916719:1184, 17324942:1434, 16894029:1058, 19074474:1291, 20014278:1379, 17334350:1085
	GATA6 -> BMP2	19584291:1234, 20133384:1166
	CTNNB1 -> MYC	19609274:5, 18679417:6, 19581924:6, 18593917:1200, 20126258:1725, 19520846:1181, 12591729:1133, 18936100:1246, 12533679:1184, 12941792:1133 <more data available...>
	GATA3 -> CDX2	19700764:6
	CDX2 -| CTNNB1	19734199:9, 15215241:11, 17463179:1210, 14977637:1374
	ZNF206 -> POU5F1	19740739:3, 17628018:6, 17344211:1312, 18757296:1452
	POU5F1 -> NANOG	19816951:6, 15860457:6, 19528230:7, 19522013:1518, 18687992:1284, 19036726:1276, 15916719:1149, 16840789:1062, 18347094:1086, 17272500:1362 <more data available...>
	SOX17 -| SOX2	20123909:1260
	CTNNB1 -> BMP2	20200936:9, 18397998:1066, 17948257:1164, 19737815:1203, 11841536:1138, 17170140:1120
	POU5F1 -> SALL4	20505821:1281
	BMP2 -> T	20567515:1212, 11865033:1293, 12374778:1102
	SP1 -> GATA2	20833840:5, 16105833:1380, 9565596:1263, 10446911:1059, 17347142:1086
	POU5F1 -> T	21083502:6, 19736317:1133
	SOX2 -> CDX2	21103067:7, 19520737:1262, 20364097:1179
	SOX17 -> GATA4	21123814:1163, 20123909:1066
	SOX17 -> GATA6	21123814:1163, 20123909:1066
	SOX17 -| NANOG	21123814:1164, 20123909:1330, 17940068:1260
	FOXO1A -| CTNNB1	21285411:4, 19737954:1200, 20140911:1260
	LEF1 -> SP1	7657162:6
	SP1 -> CEBPA	9360988:4, 10373535:4, 16537832:1118, 11139605:1278, 18524846:1297, 18391014:1327, 10854425:1326
	GATA6 -> FOXA2	9915795:1260, 11937486:1067

## Sheet: iPSC_BOOLEAN_FUNCTIONS
AFP	= (FOXA1 OR (FOXA2))
BMP2	= ((NOT NANOG) AND ((NOT SOX2) AND (BMP2K OR (CTNNB1 OR (GATA6)))))
BMP2K	= (HNF4A)
CAMP	= (CEBPA)
CDX2	= ((NOT NANOG) AND ((NOT POU5F1) AND (CDX2 OR (CTNNB1 OR (FOXA2 OR (GATA3 OR (HNF4A OR (SOX2))))))))
CEBPA	= ((NOT E2F4) AND ((NOT GATA2) AND ((NOT SP1) AND (FOXO1A OR (MAX OR (SP1 OR (SP3)))))))
CGA	= ((NOT POU5F1) AND (CAMP OR (GATA2 OR (GATA3 OR (GATA4)))))
CGB	= ((NOT POU5F1) AND (CAMP OR (SP1 OR (SP3))))
CSH1	= ((NOT PRDM14))
CTNNB1	= ((NOT CDX2) AND ((NOT FOXO1A) AND ((NOT KLF4) AND ((NOT POU5F1) AND ((NOT SOX2))))))
E2F4	= 0
FOXA1	= ((NOT POU5F1) AND ((NOT POU5F1_FOXD3) AND (FOXA1 OR (FOXD3))))
FOXA2	= ((NOT FOXA1) AND ((NOT FOXO1A) AND ((NOT POU5F1) AND ((NOT POU5F1_FOXD3) AND (CEBPA OR (FOXA2 OR (FOXD3 OR (GATA6 OR (SOX17 OR (SP1))))))))))
FOXD3	= ((NOT POU5F1) AND (CTNNB1 OR (E2F4 OR (NANOG OR (POU5F1 OR (SOX2))))))
FOXO1A	= (NANOG OR (POU5F1 OR (SOX2)))
GATA2	= ((NOT PIASY) AND ((NOT SOX2) AND ((NOT SUMO1) AND (BMP2 OR (SP1)))))
GATA3	= ((NOT NANOG))
GATA4	= ((NOT POU5F1) AND (BMP2 OR (GATA6 OR (PIAS1 OR (SOX17 OR (SUMO1))))))
GATA6	= ((NOT GATA4) AND ((NOT LMCD1) AND ((NOT NANOG) AND ((NOT POU5F1) AND ((NOT PRDM14) AND (BMP2 OR (GATA6 OR (SOX17))))))))
GDF3	= (NANOG)
HNF4A	= (CTNNB1 OR (GATA4 OR (GATA6 OR (SP1))))
KLF4	= (CDX2 OR (NANOG OR (POU5F1 OR (SOX2 OR (SP1 OR (SP3))))))
LEF1	= ((NOT NANOG) AND ((NOT PIASY) AND ((NOT POU5F1) AND (CTNNB1 OR (NFYA)))))
LEF1_CTNNB1	= (CTNNB1 OR (LEF1))
LMCD1	= ((NOT CAMP) AND (NANOG))
MAD	= 0
MAD_MAX	= (MAD OR (MAX))
MAX	= 0
MYC	= ((NOT CEBPA) AND ((NOT E2F4) AND ((NOT GATA2) AND ((NOT TCF3) AND (CTNNB1 OR (E2F4 OR (LEF1 OR (LEF1_CTNNB1 OR (PRDM14 OR (SP1))))))))))
MYC_MAX	= (MAX OR (MYC))
MYC_SP1	= (MYC OR (SP1))
NANOG	= ((NOT CDX2) AND ((NOT GATA6) AND ((NOT SOX17) AND ((NOT TCF3) AND (CTNNB1 OR (FOXD3 OR (KLF4 OR (LEF1 OR (NANOG OR (PBX1 OR (POU5F1 OR (POU5F1_SOX2 OR (SALL4 OR (SOX2 OR (SP1 OR (SP3 OR (ZIC3 OR (ZNF206))))))))))))))))))
NFYA	= (E2F4 OR (SOX2))
PBX1	= (NANOG)
PIAS1	= ((NOT PIASY) AND (E2F4 OR (PIAS1)))
PIASY	= (BMP2 OR (PIAS1))
POU5F1	= ((NOT CDX2) AND ((NOT TCF3) AND (FOXD3 OR (NANOG OR (POU5F1_SOX2 OR (SALL4 OR (ZNF206)))))))
POU5F1_FOXD3	= (FOXD3 OR (POU5F1))
POU5F1_SOX2	= (POU5F1 OR (SOX2))
PRDM14	= (NANOG OR (POU5F1 OR (SOX2)))
SALL4	= (LEF1 OR (NANOG OR (POU5F1 OR (SOX2))))
SOX17	= ((NOT POU5F1) AND ((NOT ZIC3) AND (FOXA2 OR (GATA4 OR (GATA6 OR (ZIC3))))))
SOX2	= ((NOT SOX17) AND (NANOG OR (POU5F1 OR (POU5F1_SOX2))))
SP1	= ((NOT KLF4) AND ((NOT MYC) AND ((NOT MYC_SP1) AND ((NOT SP3) AND (CEBPA OR (E2F4 OR (LEF1 OR (NFYA OR (SP1)))))))))
SP3	= ((NOT MYC) AND ((NOT PIAS1) AND ((NOT SUMO1) AND (SP1))))
SUMO1	= (E2F4 OR (NANOG))
T	= ((NOT E2F4) AND ((NOT NANOG) AND ((NOT POU5F1) AND ((NOT PRDM14) AND (BMP2 OR (POU5F1 OR (SUMO1)))))))
TCF3	= (CTNNB1 OR (E2F4))
TDGF1	= (NANOG OR (POU5F1 OR (SOX2)))
ZFP42	= (NANOG OR (POU5F1 OR (SOX2)))
ZIC3	= (NANOG OR (SOX2 OR (T)))
ZNF206	= (NANOG)

## Sheet: iPSC_trainingset
	Differentiated	iPSC
AFP	1	0
BMP2	1	0
BMP2K	1	0
CAMP	0	0
CDX2	1	0
CEBPA	1	1
CGA	1	0
CGB	1	0
CSH1	1	0
CTNNB1	0	0
E2F4	0	0
FOXA1	1	0
FOXA2	1	0
FOXD3	0	1
FOXO1A	0	1
GATA2	1	0
GATA3	1	0
GATA4	0	0
GATA6	1	0
GDF3	0	1
HNF4A	1	0
KLF4	0	1
LEF1	1	0
LEF1_CTNNB1	1	0
LMCD1	0	1
MAD	0	0
MAD_MAX	0	0
MAX	0	0
MYC	1	1
MYC_MAX	1	1
MYC_SP1	1	1
NANOG	0	1
NFYA	0	1
PBX1	0	1
PIAS1	0	1
PIASY	0	1
POU5F1	0	1
POU5F1_FOXD3	0	1
POU5F1_SOX2	0	1
PRDM14	0	1
SALL4	1	1
SOX17	1	0
SOX2	0	1
SP1	0	0
SP3	1	0
SUMO1	0	1
T	1	0
TCF3	0	0
TDGF1	0	1
ZFP42	0	1
ZIC3	0	1
ZNF206	0	1

## Sheet: hESC-cardiomyocytes_NETWORK
Original network	Expanded network	MedLine Reference
BRCA1 -> BRCA2	BRCA1 -> BRCA2
BRCA1 -> FANCD2	BRCA1 -> FANCD2
BRCA1 -> RAD51	BRCA1 -> RAD51
BRCA2 -> RAD51	BRCA2 -> RAD51
CCNA2 -> CCNB1	CCNA2 -> CCNB1
CCNA2 -> CDK1	CCNA2 -> CDK1
CCNA2 -| CDC20	CCNA2 -| CDC20
CCNB1 -> CDK1	CCNB1 -> CDK1
CCND2 -> CDK6	CCND2 -> CDK6
CD44 -> CDC42	CD44 -> CDC42
CDC42 -> PLD1	CDC42 -> PLD1
CDC42 -> RAC1	CDC42 -> RAC1
CDH1 -| PKP2	CDH1 -| PKP2
CDK6 -| MYB	CDK6 -| MYB
CDKN1A -| CCNA2	CDKN1A -| CCNA2
CDKN1A -| CDK1	CDKN1A -| CDK1
DNMT3B -> DNMT3A	DNMT3B -> DNMT3A
EDN1 -> EDNRA	EDN1 -> EDNRA
GATA4 -> ACTA2	GATA4 -> ACTA2
GATA4 -> ADORA1	GATA4 -> ADORA1
GATA4 -> CCND2	GATA4 -> CCND2
GATA4 -> DAB2	GATA4 -> DAB2
GATA4 -> EDN1	GATA4 -> EDN1
GATA4 -> MYH11	GATA4 -> MYH11
GATA4 -> MYH6	GATA4 -> MYH6
GATA4 -> MYH7	GATA4 -> MYH7
GATA4 -> NPPA	GATA4 -> NPPA
GATA4 -> TNNC1	GATA4 -> TNNC1
GATA6 -> ACTG2	GATA4 -| GATA6
GATA6 -> DAB2	GATA6 -> ACTG2
GATA6 -> GATA4	GATA6 -> DAB2
GATA6 -> GATA6	GATA6 -> GATA4
GATA6 -> MYH11	GATA6 -> MYH11
GATA6 -> MYH7	GATA6 -> MYH7
GATA6 -> PLXNA2	GATA6 -> PLXNA2
GATA6 -> SEMA3C	GATA6 -> SEMA3C
GATA6 -> TNNC1	GATA6 -> TNNC1
GATA6 -> VCAM1	GATA6 -> VCAM1
GATA6 -| NANOG	HAND1 -> GJA1
HAND1 -> MYH6	HAND1 -> MYH6
HAND1 -> NPPA	HAND1 -> NPPA
HMGA1 -> CD44	HMGA1 -> CD44
HMGA1 -> HAND1	HMGA1 -> HAND1
HMGA1 -> MMP2	HMGA1 -> MMP2
HMGA1 -| BRCA1	HMGA1 -| BRCA1
JUN -> A2M	JUN -> A2M
JUN -> CCNA2	JUN -> CCNA2
JUN -> CCND2	JUN -> CCND2
JUN -> CYP2J2	JUN -> CYP2J2
JUN -> CYR61	JUN -> CYR61
JUN -> DUSP1	JUN -> DUSP1
JUN -> HMGA1	JUN -> HMGA1
JUN -> IL8	JUN -> IL8
JUN -> MITF	JUN -> MITF
JUN -> MMP1	JUN -> MMP1
JUN -> MMP11	JUN -> MMP11
JUN -> MMP2	JUN -> MMP2
JUN -> PENK	JUN -> PENK
JUN -> VCAM1	JUN -> VCAM1
JUN -| CDK1	JUN -| CDK1
KLF2 -> CDKN1A	KLF2 -> CDKN1A
KLF2 -> NANOG	KLF2 -> NANOG
KLF2 -> S1PR1	KLF2 -> S1PR1
KLF2 -> THBD	KLF2 -> THBD
MEF2A -> ABRA	MEF2A -> ABRA
MEF2A -> CCL2	MEF2A -> CCL2
MEF2A -> JUN	MEF2A -> JUN
MEF2A -> KLF2	MEF2A -> KLF2
MEF2A -> MEF2C	MEF2A -> MEF2C
MEF2A -> MYH6	MEF2A -> MYH6
MEF2A -> NPPA	MEF2A -> NPPA
MEF2A -> PPARGC1A	MEF2A -> PPARGC1A
MEF2C -> JUN	MEF2C -> JUN
MEF2C -> MYH6	MEF2C -> MYH6
MEF2C -> NPPA	MEF2C -> NPPA
MEF2C -> PPARGC1A	MEF2C -> PPARGC1A
MITF -> CDKN2A	MITF -> CDKN2A
MITF -> MYL4	MITF -> MYL4
MITF -> SNAI2	MITF -> SNAI2
MITF -> TBX2	MITF -> TBX2
MMP1 -> MMP2	MMP1 -> MMP2
MSX2 -| MYOCD	MSX2 -| MYOCD
MYB -> BCL2L11	MYB -> BCL2L11
MYB -> CCNB1	MYB -> CCNB1
MYB -> CDK1	MYB -> CDK1
MYB -| RUNX1	MYB -| RUNX1
MYOCD -> ACTA2	MYOCD -> ACTA2
MYOCD -> ACTG2	MYOCD -> ACTG2
MYOCD -> CNN1	MYOCD -> CNN1
MYOCD -> MEF2A	MYOCD -> MEF2A
MYOCD -> MYH11	MYOCD -> MYH11
MYOCD -> MYH6	MYOCD -> MYH6
MYOCD -> NPPA	MYOCD -> NPPA
MYOCD -> TAGLN	MYOCD -> TAGLN
NANOG -> NANOG	NANOG -> NANOG
NANOG -> POU5F1	NANOG -> POU5F1
NANOG -> ZFP42	NANOG -> ZFP42
NANOG -| GATA6	NANOG -| GATA6
NANOG -| HAND1	NANOG -| HAND1
PLXNA2 -| SEMA6A	PLXNA2 -| SEMA6A
POU5F1 -> DNMT3A	POU5F1 -> DNMT3A
POU5F1 -> DNMT3B	POU5F1 -> DNMT3B
POU5F1 -> LEFTY1	POU5F1 -> LEFTY1
POU5F1 -> NANOG	POU5F1 -> NANOG
POU5F1 -> POU5F1	POU5F1 -> POU5F1
POU5F1 -> SALL4	POU5F1 -> SALL4
POU5F1 -> SOX2	POU5F1 -> SOX2
PPARGC1A -> ESRRG	PPARGC1A -> ESRRG
PPARGC1A -> MEF2A	PPARGC1A -> MEF2A
PPARGC1A -> MEF2C	PPARGC1A -> MEF2C
RUNX1 -> C13orf15	RUNX1 -> C13orf15
RUNX1 -> CDKN2A	RUNX1 -> CDKN2A
RUNX1 -> HAPLN1	RUNX1 -> HAPLN1
RUNX1 -> IER3	RUNX1 -> IER3
RUNX1 -> MYL9	RUNX1 -> MYL9
SALL4 -> NANOG	SALL4 -> NANOG
SALL4 -> POU5F1	SALL4 -> POU5F1
SNAI2 -| CDH1	SNAI2 -| CDH1
SOX2 -> LEFTY1	SOX2 -> LEFTY1
SOX2 -> NANOG	SOX2 -> NANOG
SOX2 -> SOX2	SOX2 -> SOX2
SOX2 -> ZFP42	SOX2 -> ZFP42
TAGLN -| RNF14	TAGLN -| RNF14
TBX2 -> TGFB2	TBX2 -> TGFB2
TBX2 -| CDH1	TBX2 -| CDH1
TBX2 -| GJA1	TBX2 -| GJA1
	A2M -| TGFB2	20807604
	CDK6 -| RUNX1	17431401:20801098:19386523:22815858:24196439:17658261
	CDKN2A -| CDK6	10022865:19914831:20653773:9177281:20331971:15254233:12556487:8595411:7954450:8724524
	GATA4 -> GJA1	17579192
	JUN -> BCL2L11	21439021:17702754:16166651:16153157:19407828:12142566:12618753:15933736:19100675:11301023
	JUN -> GJA1	12064606:10421804:18668519:9543137:21147226:24236122
	JUN -> MYB	12475180:10713046
	MEF2A -> CKM	20975821
	MEF2C -> GJA1	17579192
	MYH11 -| RUNX1	20478528:15815715:9819429:18695000:9111557:12807883:10717473:16702405:16236521:11179217
	MYOCD -> GJA1	23359472:24374035:17579192
	NCAM1 -> FGFR1	16045455
	RUNX1 -> CDH1	16116478:23532528:16495925:23189137:24168185
	RUNX1 -| CDKN1A	10617663:22895712:11965546:23034403:15728845:16867868
	TBX2 -| CDKN2A	11062467:20624445:12000749:11748239:12032820:20534814:15210712:18025091:14723846:15527967

[truncated: 2 more sheets: hESC-card_BOOLEAN_FUNCTIONS, hESC-card_trainingset]
