# Supplementary material for: Discrete Logic Modelling Optimization to Contextualize Prior Knowledge Networks Using PRUNET
Source: PLoS One. 2015 Jun 9;10(6):e0127216. doi: 10.1371/journal.pone.0127216 (PMC4461287; doi:10.1371/journal.pone.0127216)
Supplement: S2 Table — (XLSX) [file pone.0127216.s009.xlsx]

## Sheet: EMT
	Not_optimized	TS_3	TS_4	TS_6	Not_optimized	TS_3	TS_4	TS_6			R script
configuration_23	12	12	12	12	1	1	1	1			scores = read.delim("XPRED_cumulative_frequency_R_input.txt")
configuration_28	12	5	12	12	1	0.416667	1	1			scores_not=scores$Not_optimized
configuration_8	11	12	6	12	0.916667	1	0.5	1			scores_TS_3=scores$TS_3
configuration_16	11	12	12	12	0.916667	1	1	1			scores_TS_4=scores$TS_4
configuration_25	11	12	6	12	0.916667	1	0.5	1			scores_TS_6=scores$TS_6
configuration_21	11	6	5	12	0.916667	0.5	0.416667	1
configuration_13	11	12	12	12	0.916667	1	1	1			breaks = seq(0,1,by=0.1)
configuration_3	8	6	12	10	0.666667	0.5	1	0.833333
configuration_5	6	12	12	12	0.5	1	1	1
configuration_18	6	10	12	10	0.5	0.833333	1	0.833333			duration.cut_not = cut(scores_not,breaks,right=FALSE)
configuration_26	6	5	6	7	0.5	0.416667	0.5	0.583333			duration.freq_not = table(duration.cut_not)
configuration_22	6	10	6	12	0.5	0.833333	0.5	1
configuration_12	6	5	6	6	0.5	0.416667	0.5	0.5			duration.cut_TS_3 = cut(scores_TS_3,breaks,right=FALSE)
configuration_10	6	12	12	12	0.5	1	1	1			duration.freq_TS_3 = table(duration.cut_TS_3)
configuration_29	6	6	9	5	0.5	0.5	0.75	0.416667
configuration_4	6	10	6	12	0.5	0.833333	0.5	1			duration.cut_TS_4 = cut(scores_TS_4,breaks,right=FALSE)
configuration_2	6	12	12	7	0.5	1	1	0.583333			duration.freq_TS_4 = table(duration.cut_TS_4)
configuration_20	6	12	11	6	0.5	1	0.916667	0.5
configuration_19	6	5	11	12	0.5	0.416667	0.916667	1			duration.cut_TS_6 = cut(scores_TS_6,breaks,right=FALSE)
configuration_0	6	12	11	12	0.5	1	0.916667	1			duration.freq_TS_6 = table(duration.cut_TS_6)
configuration_1	6	6	12	12	0.5	0.5	1	1
configuration_7	6	12	12	11	0.5	1	1	0.916667			cumfreq0 = c(0,cumsum(duration.freq_not))
configuration_11	5	12	10	12	0.416667	1	0.833333	1			cumfreq1 = c(0,cumsum(duration.freq_TS_3))
configuration_14	5	12	12	12	0.416667	1	1	1			cumfreq2 = c(0,cumsum(duration.freq_TS_4))
configuration_17	0	6	12	8	0	0.5	1	0.666667			cumfreq3 = c(0,cumsum(duration.freq_TS_6))
configuration_9	0	6	12	11	0	0.5	1	0.916667
configuration_27	0	12	12	10	0	1	1	0.833333			plot(breaks,cumfreq0,main="XPRED validation",xlab="Scores", ylab="Cumulative frequency of scores",type="l",col="blue",lwd="3")
configuration_15	0	9	12	6	0	0.75	1	0.5
configuration_6	0	12	11	6	0	1	0.916667	0.5			lines(breaks,cumfreq1, col="red",lwd=3)
configuration_24	0	6	12	12	0	0.5	1	1			lines(breaks,cumfreq2, col="red",lwd=3)
configuration_17	12	12	12	10	1	1	1	0.833333			lines(breaks,cumfreq3, col="red",lwd=3)
configuration_10	12	12	12	12	1	1	1	1
configuration_1	12	10	12	12	1	0.833333	1	1			t.test(scores_not,scores_TS_3)
configuration_7	12	12	12	12	1	1	1	1			t.test(scores_not,scores_TS_4)
configuration_23	11	12	12	12	0.916667	1	1	1			t.test(scores_not,scores_TS_6)
configuration_26	11	10	10	12	0.916667	0.833333	0.833333	1
configuration_2	11	5	9	10	0.916667	0.416667	0.75	0.833333
configuration_6	11	6	11	6	0.916667	0.5	0.916667	0.5
configuration_29	9	5	12	6	0.75	0.416667	1	0.5
configuration_28	9	6	12	12	0.75	0.5	1	1
configuration_12	8	5	6	6	0.666667	0.416667	0.5	0.5
configuration_11	7	6	6	6	0.583333	0.5	0.5	0.5
configuration_5	6	10	11	6	0.5	0.833333	0.916667	0.5
configuration_8	6	12	10	6	0.5	1	0.833333	0.5
configuration_18	6	6	12	0	0.5	0.5	1	0
configuration_9	6	11	12	6	0.5	0.916667	1	0.5
configuration_22	6	10	12	12	0.5	0.833333	1	1
configuration_16	6	6	12	9	0.5	0.5	1	0.75
configuration_27	6	12	6	6	0.5	1	0.5	0.5
configuration_15	6	4	11	12	0.5	0.333333	0.916667	1
configuration_4	6	11	10	6	0.5	0.916667	0.833333	0.5
configuration_21	6	11	6	6	0.5	0.916667	0.5	0.5
configuration_13	6	9	6	5	0.5	0.75	0.5	0.416667
configuration_20	6	12	6	9	0.5	1	0.5	0.75
configuration_14	6	6	6	12	0.5	0.5	0.5	1
configuration_0	6	11	12	12	0.5	0.916667	1	1
configuration_24	6	6	11	6	0.5	0.5	0.916667	0.5
configuration_3	6	10	12	12	0.5	0.833333	1	1
configuration_19	5	12	11	6	0.416667	1	0.916667	0.5
configuration_25	0	6	12	6	0	0.5	1	0.5
configuration_23	12	12	10	12	1	1	0.833333	1
configuration_10	12	12	12	12	1	1	1	1
configuration_6	12	9	12	12	1	0.75	1	1
configuration_21	11	12	12	12	0.916667	1	1	1
configuration_20	11	10	10	12	0.916667	0.833333	0.833333	1
configuration_19	11	12	4	8	0.916667	1	0.333333	0.666667
configuration_22	10	0	12	12	0.833333	0	1	1
configuration_2	9	11	11	10	0.75	0.916667	0.916667	0.833333
configuration_9	7	12	10	8	0.583333	1	0.833333	0.666667
configuration_8	6	6	12	11	0.5	0.5	1	0.916667
configuration_18	6	11	12	10	0.5	0.916667	1	0.833333
configuration_26	6	12	10	6	0.5	1	0.833333	0.5
configuration_16	6	6	11	10	0.5	0.5	0.916667	0.833333
configuration_12	6	6	11	12	0.5	0.5	0.916667	1
configuration_27	6	5	12	6	0.5	0.416667	1	0.5
configuration_29	6	12	11	9	0.5	1	0.916667	0.75
configuration_4	6	12	9	12	0.5	1	0.75	1
configuration_13	6	12	5	12	0.5	1	0.416667	1
configuration_14	6	11	10	5	0.5	0.916667	0.833333	0.416667
configuration_0	6	12	9	12	0.5	1	0.75	1
configuration_28	6	11	11	12	0.5	0.916667	0.916667	1
configuration_24	6	12	12	9	0.5	1	1	0.75
configuration_7	6	12	9	12	0.5	1	0.75	1
configuration_3	6	12	10	9	0.5	1	0.833333	0.75
configuration_11	5	12	10	12	0.416667	1	0.833333	1
configuration_17	5	6	6	6	0.416667	0.5	0.5	0.5
configuration_5	5	10	6	12	0.416667	0.833333	0.5	1
configuration_25	0	6	11	6	0	0.5	0.916667	0.5
configuration_15	0	11	12	6	0	0.916667	1	0.5
configuration_1	0	10	12	6	0	0.833333	1	0.5
configuration_22	12	6	12	12	1	0.5	1	1
configuration_4	12	12	10	12	1	1	0.833333	1
configuration_28	12	6	12	12	1	0.5	1	1
configuration_24	12	12	11	12	1	1	0.916667	1
configuration_7	12	12	12	12	1	1	1	1
configuration_23	11	6	12	11	0.916667	0.5	1	0.916667
configuration_17	11	12	12	6	0.916667	1	1	0.5
configuration_6	11	12	12	12	0.916667	1	1	1
configuration_3	11	6	11	6	0.916667	0.5	0.916667	0.5
configuration_8	10	6	12	12	0.833333	0.5	1	1
configuration_29	9	6	12	6	0.75	0.5	1	0.5
configuration_20	9	0	6	6	0.75	0	0.5	0.5
configuration_11	8	0	12	12	0.666667	0	1	1
configuration_18	6	12	12	12	0.5	1	1	1
configuration_9	6	5	12	12	0.5	0.416667	1	1
configuration_26	6	6	11	11	0.5	0.5	0.916667	0.916667
configuration_16	6	0	11	12	0.5	0	0.916667	1
configuration_12	6	11	10	6	0.5	0.916667	0.833333	0.5
configuration_25	6	6	6	6	0.5	0.5	0.5	0.5
configuration_27	6	12	12	12	0.5	1	1	1
configuration_15	6	6	6	0	0.5	0.5	0.5	0
configuration_21	6	12	12	5	0.5	1	1	0.416667
configuration_13	6	12	12	11	0.5	1	1	0.916667
configuration_14	6	6	6	9	0.5	0.5	0.5	0.75
configuration_19	6	12	11	11	0.5	1	0.916667	0.916667
configuration_0	6	11	11	6	0.5	0.916667	0.916667	0.5
configuration_1	6	6	12	6	0.5	0.5	1	0.5
configuration_5	5	12	11	12	0.416667	1	0.916667	1
configuration_10	5	12	12	12	0.416667	1	1	1
configuration_2	0	11	8	12	0	0.916667	0.666667	1
configuration_6	12	10	12	12	1	0.833333	1	1
configuration_28	12	6	12	12	1	0.5	1	1
configuration_12	11	10	12	6	0.916667	0.833333	1	0.5
configuration_29	11	7	12	12	0.916667	0.583333	1	1
configuration_9	10	6	6	12	0.833333	0.5	0.5	1
configuration_27	10	12	6	12	0.833333	1	0.5	1
configuration_21	10	6	6	10	0.833333	0.5	0.5	0.833333
configuration_13	10	11	6	11	0.833333	0.916667	0.5	0.916667
configuration_17	9	6	9	10	0.75	0.5	0.75	0.833333
configuration_5	9	7	6	12	0.75	0.583333	0.5	1
configuration_15	9	12	5	0	0.75	1	0.416667	0
configuration_3	9	12	12	12	0.75	1	1	1
configuration_23	6	6	12	12	0.5	0.5	1	1
configuration_18	6	6	11	12	0.5	0.5	0.916667	1
configuration_26	6	6	12	11	0.5	0.5	1	0.916667
configuration_25	6	6	6	11	0.5	0.5	0.5	0.916667
configuration_10	6	6	12	12	0.5	0.5	1	1
configuration_4	6	6	11	12	0.5	0.5	0.916667	1
configuration_2	6	6	10	6	0.5	0.5	0.833333	0.5
configuration_20	6	12	6	12	0.5	1	0.5	1
configuration_14	6	6	5	12	0.5	0.5	0.416667	1
configuration_19	6	6	6	6	0.5	0.5	0.5	0.5
configuration_1	6	8	6	12	0.5	0.666667	0.5	1
configuration_24	6	10	11	6	0.5	0.833333	0.916667	0.5
configuration_7	6	5	9	12	0.5	0.416667	0.75	1
configuration_22	5	6	12	12	0.416667	0.5	1	1
configuration_0	5	6	6	6	0.416667	0.5	0.5	0.5
configuration_11	4	6	12	10	0.333333	0.5	1	0.833333
configuration_8	0	9	11	6	0	0.75	0.916667	0.5
configuration_16	0	11	6	11	0	0.916667	0.5	0.916667
configuration_11	12	5	12	10	1	0.416667	1	0.833333
configuration_5	12	12	9	12	1	1	0.75	1
configuration_0	12	12	6	9	1	1	0.5	0.75
configuration_26	11	10	10	12	0.916667	0.833333	0.833333	1
configuration_22	11	10	6	12	0.916667	0.833333	0.5	1
configuration_29	11	12	4	8	0.916667	1	0.333333	0.666667
configuration_28	11	9	6	6	0.916667	0.75	0.5	0.5
configuration_18	10	6	12	12	0.833333	0.5	1	1
configuration_25	10	6	12	11	0.833333	0.5	1	0.916667
configuration_10	10	6	6	12	0.833333	0.5	0.5	1
configuration_7	10	12	5	8	0.833333	1	0.416667	0.666667
configuration_4	7	6	10	12	0.583333	0.5	0.833333	1
configuration_23	6	6	10	6	0.5	0.5	0.833333	0.5
configuration_17	6	9	6	10	0.5	0.75	0.5	0.833333
configuration_16	6	6	6	12	0.5	0.5	0.5	1
configuration_12	6	11	6	12	0.5	0.916667	0.5	1
configuration_20	6	9	6	4	0.5	0.75	0.5	0.333333
configuration_14	6	12	10	12	0.5	1	0.833333	1
configuration_19	6	12	5	12	0.5	1	0.416667	1
configuration_6	6	11	6	0	0.5	0.916667	0.5	0
configuration_24	6	6	12	12	0.5	0.5	1	1
configuration_3	6	12	5	6	0.5	1	0.416667	0.5
configuration_27	5	10	6	12	0.416667	0.833333	0.5	1
configuration_2	5	10	6	11	0.416667	0.833333	0.5	0.916667
configuration_13	5	10	9	10	0.416667	0.833333	0.75	0.833333
configuration_15	3	6	10	12	0.25	0.5	0.833333	1
configuration_8	0	6	6	12	0	0.5	0.5	1
configuration_9	0	11	9	6	0	0.916667	0.75	0.5
configuration_21	0	7	10	5	0	0.583333	0.833333	0.416667
configuration_1	0	12	6	12	0	1	0.5	1
configuration_9	12	5	12	12	1	0.416667	1	1
configuration_16	12	12	11	12	1	1	0.916667	1
configuration_19	12	6	12	12	1	0.5	1	1
configuration_26	11	9	12	12	0.916667	0.75	1	1
configuration_12	11	12	12	9	0.916667	1	1	0.75
configuration_27	11	6	12	12	0.916667	0.5	1	1
configuration_28	11	12	12	6	0.916667	1	1	0.5
configuration_5	10	11	12	12	0.833333	0.916667	1	1
configuration_29	9	6	7	0	0.75	0.5	0.583333	0
configuration_22	7	12	12	6	0.583333	1	1	0.5
configuration_11	6	6	12	8	0.5	0.5	1	0.666667
configuration_23	6	6	11	12	0.5	0.5	0.916667	1
configuration_8	6	12	6	6	0.5	1	0.5	0.5
configuration_18	6	10	6	12	0.5	0.833333	0.5	1
configuration_25	6	9	12	12	0.5	0.75	1	1
configuration_10	6	12	6	6	0.5	1	0.5	0.5
configuration_15	6	12	10	6	0.5	1	0.833333	0.5
configuration_21	6	12	6	9	0.5	1	0.5	0.75
configuration_2	6	5	12	11	0.5	0.416667	1	0.916667
configuration_13	6	11	12	12	0.5	0.916667	1	1
configuration_20	6	12	12	10	0.5	1	1	0.833333
configuration_14	6	6	12	12	0.5	0.5	1	1
configuration_1	6	5	11	5	0.5	0.416667	0.916667	0.416667
configuration_3	6	5	11	12	0.5	0.416667	0.916667	1
configuration_24	5	10	12	12	0.416667	0.833333	1	1
configuration_6	4	10	9	12	0.333333	0.833333	0.75	1
configuration_17	0	6	12	6	0	0.5	1	0.5
configuration_4	0	12	5	10	0	1	0.416667	0.833333
configuration_0	0	12	12	0	0	1	1	0
configuration_7	0	5	6	10	0	0.416667	0.5	0.833333
configuration_8	12	10	12	12	1	0.833333	1	1
configuration_27	12	12	6	6	1	1	0.5	0.5
configuration_2	12	11	12	12	1	0.916667	1	1
configuration_28	12	12	12	6	1	1	1	0.5
configuration_3	12	12	12	12	1	1	1	1
configuration_7	11	10	6	7	0.916667	0.833333	0.5	0.583333
configuration_5	10	11	12	6	0.833333	0.916667	1	0.5
configuration_9	10	10	6	12	0.833333	0.833333	0.5	1
configuration_1	10	6	12	12	0.833333	0.5	1	1
configuration_14	8	12	10	6	0.666667	1	0.833333	0.5
configuration_6	8	6	12	10	0.666667	0.5	1	0.833333
configuration_11	6	12	12	12	0.5	1	1	1
configuration_23	6	6	8	11	0.5	0.5	0.666667	0.916667
configuration_17	6	12	6	6	0.5	1	0.5	0.5
configuration_26	6	11	12	6	0.5	0.916667	1	0.5
configuration_22	6	12	12	6	0.5	1	1	0.5
configuration_16	6	12	6	12	0.5	1	0.5	1
configuration_25	6	8	12	10	0.5	0.666667	1	0.833333
configuration_15	6	11	6	6	0.5	0.916667	0.5	0.5
configuration_21	6	12	12	11	0.5	1	1	0.916667
configuration_13	6	6	12	6	0.5	0.5	1	0.5
configuration_19	6	12	10	9	0.5	1	0.833333	0.75
configuration_0	6	12	12	6	0.5	1	1	0.5
configuration_20	3	9	10	10	0.25	0.75	0.833333	0.833333
configuration_18	0	12	6	12	0	1	0.5	1
configuration_12	0	12	0	12	0	1	0	1
configuration_10	0	11	6	6	0	0.916667	0.5	0.5
configuration_29	0	12	11	6	0	1	0.916667	0.5
configuration_4	0	0	12	12	0	0	1	1
configuration_24	0	6	6	10	0	0.5	0.5	0.833333
configuration_5	12	12	11	12	1	1	0.916667	1
configuration_22	12	12	12	12	1	1	1	1
configuration_13	11	11	12	12	0.916667	0.916667	1	1
configuration_14	11	12	12	12	0.916667	1	1	1
configuration_7	11	11	12	12	0.916667	0.916667	1	1
configuration_26	10	6	7	6	0.833333	0.5	0.583333	0.5
configuration_4	10	0	12	11	0.833333	0	1	0.916667
configuration_19	10	6	9	6	0.833333	0.5	0.75	0.5
configuration_0	10	12	12	6	0.833333	1	1	0.5
configuration_28	10	11	10	6	0.833333	0.916667	0.833333	0.5
configuration_16	9	9	6	12	0.75	0.75	0.5	1
configuration_6	9	12	10	6	0.75	1	0.833333	0.5
configuration_17	8	6	10	6	0.666667	0.5	0.833333	0.5
configuration_25	8	11	12	11	0.666667	0.916667	1	0.916667
configuration_9	7	12	12	10	0.583333	1	1	0.833333
configuration_11	6	12	12	12	0.5	1	1	1
configuration_23	6	12	10	6	0.5	1	0.833333	0.5
configuration_8	6	9	6	10	0.5	0.75	0.5	0.833333
configuration_12	6	10	12	12	0.5	0.833333	1	1
configuration_27	6	9	5	12	0.5	0.75	0.416667	1
configuration_10	6	6	6	12	0.5	0.5	0.5	1
configuration_15	6	6	6	12	0.5	0.5	0.5	1
configuration_21	6	12	12	9	0.5	1	1	0.75
configuration_20	6	8	6	12	0.5	0.666667	0.5	1
configuration_1	6	0	12	12	0.5	0	1	1
configuration_24	6	12	12	6	0.5	1	1	0.5
configuration_3	6	11	6	6	0.5	0.916667	0.5	0.5
configuration_18	4	10	12	6	0.333333	0.833333	1	0.5
configuration_29	0	6	6	10	0	0.5	0.5	0.833333
configuration_2	0	6	9	12	0	0.5	0.75	1
configuration_23	12	12	11	12	1	1	0.916667	1
configuration_10	12	12	11	12	1	1	0.916667	1
configuration_4	12	12	12	12	1	1	1	1
configuration_14	12	6	12	12	1	0.5	1	1
configuration_19	12	12	10	12	1	1	0.833333	1
configuration_1	12	9	6	11	1	0.75	0.5	0.916667
configuration_24	12	11	10	10	1	0.916667	0.833333	0.833333
configuration_9	11	11	5	0	0.916667	0.916667	0.416667	0
configuration_12	10	12	6	11	0.833333	1	0.5	0.916667
configuration_20	10	11	11	12	0.833333	0.916667	0.916667	1
configuration_3	10	12	6	12	0.833333	1	0.5	1
configuration_13	9	6	11	12	0.75	0.5	0.916667	1
configuration_0	9	11	12	6	0.75	0.916667	1	0.5
configuration_17	6	6	6	6	0.5	0.5	0.5	0.5
configuration_5	6	11	12	6	0.5	0.916667	1	0.5
configuration_8	6	11	12	12	0.5	0.916667	1	1
configuration_18	6	10	12	11	0.5	0.833333	1	0.916667
configuration_22	6	10	12	11	0.5	0.833333	1	0.916667
configuration_25	6	12	6	6	0.5	1	0.5	0.5
configuration_29	6	12	11	12	0.5	1	0.916667	1
configuration_2	6	11	0	12	0.5	0.916667	0	1
configuration_6	6	12	12	10	0.5	1	1	0.833333
configuration_7	6	11	11	12	0.5	0.916667	0.916667	1
configuration_11	5	12	6	12	0.416667	1	0.5	1
configuration_26	5	12	12	10	0.416667	1	1	0.833333
configuration_15	4	10	12	10	0.333333	0.833333	1	0.833333
configuration_21	4	12	0	11	0.333333	1	0	0.916667
configuration_16	0	9	12	11	0	0.75	1	0.916667
configuration_27	0	10	12	5	0	0.833333	1	0.416667
configuration_28	0	6	11	11	0	0.5	0.916667	0.916667
MEAN					0.58	0.76	0.8	0.79
T-test						7.4e-16	2.2e-16	2.2e-16

## Sheet: Th1-Th2
	Not_optimized	TS_18	TS_27	TS_36	Not_optimized	TS_18	TS_27	TS_36			R script
configuration 0	61	61	55	65	0.847222	0.847222	0.763889	0.902778			scores = read.delim("XPRED_cumulative_frequency_R_input.txt")
configuration 1	43	63	63	64	0.597222	0.875	0.875	0.888889			scores_not=scores$Not_optimized
configuration 2	43	62	64	63	0.597222	0.861111	0.888889	0.875			scores_TS_18=scores$TS_18
configuration 3	41	57	62	63	0.569444	0.791667	0.861111	0.875			scores_TS_27=scores$TS_27
configuration 4	28	59	59	63	0.388889	0.819444	0.819444	0.875			scores_TS_36=scores$TS_36
configuration 5	27	24	0	0	0.375	0.333333	0	0
configuration 6	24	47	53	29	0.333333	0.652778	0.736111	0.402778			breaks = seq(0,1,by=0.1)
configuration 7	21	0	0	53	0.291667	0	0	0.736111
configuration 8	20	0	0	27	0.277778	0	0	0.375
configuration 9	20	41	58	25	0.277778	0.569444	0.805556	0.347222			duration.cut_not = cut(scores_not,breaks,right=FALSE)
configuration 10	19	0	0	0	0.263889	0	0	0			duration.freq_not = table(duration.cut_not)
configuration 11	16	0	51	58	0.222222	0	0.708333	0.805556
configuration 12	0	0	47	61	0	0	0.652778	0.847222			duration.cut_TS_18 = cut(scores_TS_18,breaks,right=FALSE)
configuration 13	0	32	0	53	0	0.444444	0	0.736111			duration.freq_TS_18 = table(duration.cut_TS_18)
configuration 14	0	26	58	0	0	0.361111	0.805556	0
configuration 15	0	62	53	0	0	0.861111	0.736111	0			duration.cut_TS_27 = cut(scores_TS_27,breaks,right=FALSE)
configuration 16	0	43	0	0	0	0.597222	0	0			duration.freq_TS_27 = table(duration.cut_TS_27)
configuration 17	0	53	0	0	0	0.736111	0	0
configuration 18	0	0	51	24	0	0	0.708333	0.333333			duration.cut_TS_36 = cut(scores_TS_36,breaks,right=FALSE)
configuration 19	0	50	33	0	0	0.694444	0.458333	0			duration.freq_TS_36 = table(duration.cut_TS_36)
configuration 20	0	29	50	59	0	0.402778	0.694444	0.819444
configuration 21	0	37	0	45	0	0.513889	0	0.625			cumfreq0 = c(0,cumsum(duration.freq_not))
configuration 22	0	55	0	0	0	0.763889	0	0			cumfreq1 = c(0,cumsum(duration.freq_TS_18))
configuration 23	0	0	0	55	0	0	0	0.763889			cumfreq2 = c(0,cumsum(duration.freq_TS_27))
configuration 24	0	55	26	20	0	0.763889	0.361111	0.277778			cumfreq3 = c(0,cumsum(duration.freq_TS_36))
configuration 25	0	0	53	51	0	0	0.736111	0.708333
configuration 26	0	0	30	0	0	0	0.416667	0			plot(breaks,cumfreq0,main="XPRED validation",xlab="Scores", ylab="Cumulative frequency of scores",type="l",col="blue",lwd="3")
configuration 27	0	51	0	0	0	0.708333	0	0
configuration 28	0	45	50	59	0	0.625	0.694444	0.819444			lines(breaks,cumfreq1, col="red",lwd=3)
configuration 29	0	53	27	60	0	0.736111	0.375	0.833333			lines(breaks,cumfreq2, col="red",lwd=3)
configuration 0	52	62	55	63	0.722222	0.861111	0.763889	0.875			lines(breaks,cumfreq3, col="red",lwd=3)
configuration 1	49	64	64	63	0.680556	0.888889	0.888889	0.875
configuration 2	48	56	62	63	0.666667	0.777778	0.861111	0.875
configuration 3	45	57	35	63	0.625	0.791667	0.486111	0.875
configuration 4	37	57	29	63	0.513889	0.791667	0.402778	0.875
configuration 5	35	43	33	0	0.486111	0.597222	0.458333	0
configuration 6	35	28	41	50	0.486111	0.388889	0.569444	0.694444
configuration 7	32	55	56	0	0.444444	0.763889	0.777778	0
configuration 8	27	50	25	32	0.375	0.694444	0.347222	0.444444
configuration 9	25	30	29	0	0.347222	0.416667	0.402778	0
configuration 10	25	47	31	27	0.347222	0.652778	0.430556	0.375
configuration 11	24	43	58	55	0.333333	0.597222	0.805556	0.763889
configuration 12	21	47	48	0	0.291667	0.652778	0.666667	0
configuration 13	16	0	0	57	0.222222	0	0	0.791667
configuration 14	10	28	0	0	0.138889	0.388889	0	0
configuration 15	0	23	17	51	0	0.319444	0.236111	0.708333
configuration 16	0	33	46	58	0	0.458333	0.638889	0.805556
configuration 17	0	31	45	18	0	0.430556	0.625	0.25
configuration 18	0	46	55	0	0	0.638889	0.763889	0
configuration 19	0	25	28	34	0	0.347222	0.388889	0.472222
configuration 20	0	28	26	61	0	0.388889	0.361111	0.847222
configuration 21	0	0	0	0	0	0	0	0
configuration 22	0	50	52	51	0	0.694444	0.722222	0.708333
configuration 23	0	0	0	30	0	0	0	0.416667
configuration 24	0	0	51	0	0	0	0.708333	0
configuration 25	0	58	46	25	0	0.805556	0.638889	0.347222
configuration 26	0	51	32	56	0	0.708333	0.444444	0.777778
configuration 27	0	29	45	0	0	0.402778	0.625	0
configuration 28	0	0	0	34	0	0	0	0.472222
configuration 29	0	37	53	51	0	0.513889	0.736111	0.708333
configuration 0	53	59	61	66	0.736111	0.819444	0.847222	0.916667
configuration 1	49	32	65	66	0.680556	0.444444	0.902778	0.916667
configuration 2	49	57	31	65	0.680556	0.791667	0.430556	0.902778
configuration 3	48	62	63	65	0.666667	0.861111	0.875	0.902778
configuration 4	39	58	63	65	0.541667	0.805556	0.875	0.902778
configuration 5	39	17	0	61	0.541667	0.236111	0	0.847222
configuration 6	37	59	30	0	0.513889	0.819444	0.416667	0
configuration 7	25	49	28	0	0.347222	0.680556	0.388889	0
configuration 8	24	0	0	54	0.333333	0	0	0.75
configuration 9	23	0	0	33	0.319444	0	0	0.458333
configuration 10	22	49	48	0	0.305556	0.680556	0.666667	0
configuration 11	0	0	0	54	0	0	0	0.75
configuration 12	0	0	0	43	0	0	0	0.597222
configuration 13	0	48	59	55	0	0.666667	0.819444	0.763889
configuration 14	0	29	0	63	0	0.402778	0	0.875
configuration 15	0	21	0	53	0	0.291667	0	0.736111
configuration 16	0	30	0	27	0	0.416667	0	0.375
configuration 17	0	59	43	0	0	0.819444	0.597222	0
configuration 18	0	52	0	34	0	0.722222	0	0.472222
configuration 19	0	55	31	42	0	0.763889	0.430556	0.583333
configuration 20	0	0	0	53	0	0	0	0.736111
configuration 21	0	33	28	51	0	0.458333	0.388889	0.708333
configuration 22	0	52	0	55	0	0.722222	0	0.763889
configuration 23	0	55	49	25	0	0.763889	0.680556	0.347222
configuration 24	0	49	0	34	0	0.680556	0	0.472222
configuration 25	0	0	0	49	0	0	0	0.680556
configuration 26	0	55	0	51	0	0.763889	0	0.708333
configuration 27	0	0	0	57	0	0	0	0.791667
configuration 28	0	56	30	29	0	0.777778	0.416667	0.402778
configuration 29	0	52	49	37	0	0.722222	0.680556	0.513889
configuration 0	49	54	64	65	0.680556	0.75	0.888889	0.902778
configuration 1	47	61	64	65	0.652778	0.847222	0.888889	0.902778
configuration 2	45	62	64	65	0.625	0.861111	0.888889	0.902778
configuration 3	44	60	65	64	0.611111	0.833333	0.902778	0.888889
configuration 4	37	57	66	64	0.513889	0.791667	0.916667	0.888889
configuration 5	33	28	33	57	0.458333	0.388889	0.458333	0.791667
configuration 6	27	25	29	0	0.375	0.347222	0.402778	0
configuration 7	25	53	24	31	0.347222	0.736111	0.333333	0.430556
configuration 8	18	23	53	50	0.25	0.319444	0.736111	0.694444
configuration 9	15	25	51	33	0.208333	0.347222	0.708333	0.458333
configuration 10	0	46	58	0	0	0.638889	0.805556	0
configuration 11	0	30	54	17	0	0.416667	0.75	0.236111
configuration 12	0	51	63	0	0	0.708333	0.875	0
configuration 13	0	57	31	47	0	0.791667	0.430556	0.652778
configuration 14	0	47	58	57	0	0.652778	0.805556	0.791667
configuration 15	0	43	61	48	0	0.597222	0.847222	0.666667
configuration 16	0	0	0	0	0	0	0	0
configuration 17	0	0	0	0	0	0	0	0
configuration 18	0	0	61	0	0	0	0.847222	0
configuration 19	0	54	49	55	0	0.75	0.680556	0.763889
configuration 20	0	49	29	47	0	0.680556	0.402778	0.652778
configuration 21	0	0	61	46	0	0	0.847222	0.638889
configuration 22	0	0	60	55	0	0	0.833333	0.763889
configuration 23	0	43	53	32	0	0.597222	0.736111	0.444444
configuration 24	0	53	56	25	0	0.736111	0.777778	0.347222
configuration 25	0	51	59	0	0	0.708333	0.819444	0
configuration 26	0	0	60	27	0	0	0.833333	0.375
configuration 27	0	56	0	47	0	0.777778	0	0.652778
configuration 28	0	0	39	28	0	0	0.541667	0.388889
configuration 29	0	20	35	47	0	0.277778	0.486111	0.652778
configuration 0	52	53	54	66	0.722222	0.736111	0.75	0.916667
configuration 1	49	30	44	65	0.680556	0.416667	0.611111	0.902778
configuration 2	45	29	64	65	0.625	0.402778	0.888889	0.902778
configuration 3	39	54	59	65	0.541667	0.75	0.819444	0.902778
configuration 4	33	57	55	65	0.458333	0.791667	0.763889	0.902778
configuration 5	31	0	61	0	0.430556	0	0.847222	0
configuration 6	24	57	0	33	0.333333	0.791667	0	0.458333
configuration 7	21	19	0	29	0.291667	0.263889	0	0.402778
configuration 8	18	57	0	0	0.25	0.791667	0	0
configuration 9	0	0	57	47	0	0	0.791667	0.652778
configuration 10	0	0	63	33	0	0	0.875	0.458333
configuration 11	0	24	26	34	0	0.333333	0.361111	0.472222
configuration 12	0	37	0	15	0	0.513889	0	0.208333
configuration 13	0	0	0	55	0	0	0	0.763889
configuration 14	0	0	52	17	0	0	0.722222	0.236111
configuration 15	0	49	17	65	0	0.680556	0.236111	0.902778
configuration 16	0	43	55	26	0	0.597222	0.763889	0.361111
configuration 17	0	39	45	0	0	0.541667	0.625	0
configuration 18	0	27	0	0	0	0.375	0	0
configuration 19	0	22	0	0	0	0.305556	0	0
configuration 20	0	51	0	0	0	0.708333	0	0
configuration 21	0	57	0	0	0	0.791667	0	0
configuration 22	0	45	49	29	0	0.625	0.680556	0.402778
configuration 23	0	31	40	43	0	0.430556	0.555556	0.597222
configuration 24	0	35	28	55	0	0.486111	0.388889	0.763889
configuration 25	0	46	49	33	0	0.638889	0.680556	0.458333
configuration 26	0	29	0	0	0	0.402778	0	0
configuration 27	0	0	49	0	0	0	0.680556	0
configuration 28	0	26	27	20	0	0.361111	0.375	0.277778
configuration 29	0	29	0	27	0	0.402778	0	0.375
configuration 0	49	63	65	64	0.680556	0.875	0.902778	0.888889
configuration 1	45	61	68	63	0.625	0.847222	0.944444	0.875
configuration 2	43	59	62	63	0.597222	0.819444	0.861111	0.875
configuration 3	41	60	63	63	0.569444	0.833333	0.875	0.875
configuration 4	41	59	62	63	0.569444	0.819444	0.861111	0.875
configuration 5	39	46	54	0	0.541667	0.638889	0.75	0
configuration 6	39	53	27	57	0.541667	0.736111	0.375	0.791667
configuration 7	37	29	0	50	0.513889	0.402778	0	0.694444
configuration 8	36	53	53	0	0.5	0.736111	0.736111	0
configuration 9	26	55	0	33	0.361111	0.763889	0	0.458333
configuration 10	26	24	53	0	0.361111	0.333333	0.736111	0
configuration 11	22	34	59	0	0.305556	0.472222	0.819444	0
configuration 12	17	0	0	47	0.236111	0	0	0.652778
configuration 13	17	0	60	0	0.236111	0	0.833333	0
configuration 14	0	0	27	51	0	0	0.375	0.708333
configuration 15	0	46	0	32	0	0.638889	0	0.444444
configuration 16	0	0	57	0	0	0	0.791667	0
configuration 17	0	46	0	59	0	0.638889	0	0.819444
configuration 18	0	59	0	49	0	0.819444	0	0.680556
configuration 19	0	0	30	28	0	0	0.416667	0.388889
configuration 20	0	23	0	30	0	0.319444	0	0.416667
configuration 21	0	25	57	59	0	0.347222	0.791667	0.819444
configuration 22	0	39	0	54	0	0.541667	0	0.75
configuration 23	0	55	0	56	0	0.763889	0	0.777778
configuration 24	0	59	30	0	0	0.819444	0.416667	0
configuration 25	0	23	48	59	0	0.319444	0.666667	0.819444
configuration 26	0	58	0	0	0	0.805556	0	0
configuration 27	0	51	43	0	0	0.708333	0.597222	0
configuration 28	0	59	0	22	0	0.819444	0	0.305556
configuration 29	0	0	28	0	0	0	0.388889	0
configuration 0	51	60	65	65	0.708333	0.833333	0.902778	0.902778
configuration 1	48	59	64	64	0.666667	0.819444	0.888889	0.888889
configuration 2	35	60	60	64	0.486111	0.833333	0.833333	0.888889
configuration 3	31	60	62	63	0.430556	0.833333	0.861111	0.875
configuration 4	31	63	64	63	0.430556	0.875	0.888889	0.875
configuration 5	28	47	52	29	0.388889	0.652778	0.722222	0.402778
configuration 6	24	44	18	50	0.333333	0.611111	0.25	0.694444
configuration 7	24	0	43	35	0.333333	0	0.597222	0.486111
configuration 8	23	0	0	55	0.319444	0	0	0.763889
configuration 9	22	44	0	0	0.305556	0.611111	0	0
configuration 10	20	42	47	56	0.277778	0.583333	0.652778	0.777778
configuration 11	17	51	50	0	0.236111	0.708333	0.694444	0
configuration 12	9	59	45	34	0.125	0.819444	0.625	0.472222
configuration 13	0	61	55	25	0	0.847222	0.763889	0.347222
configuration 14	0	53	59	51	0	0.736111	0.819444	0.708333
configuration 15	0	54	33	15	0	0.75	0.458333	0.208333
configuration 16	0	50	57	30	0	0.694444	0.791667	0.416667
configuration 17	0	53	19	63	0	0.736111	0.263889	0.875
configuration 18	0	31	49	0	0	0.430556	0.680556	0
configuration 19	0	47	0	31	0	0.652778	0	0.430556
configuration 20	0	15	55	53	0	0.208333	0.763889	0.736111
configuration 21	0	55	0	28	0	0.763889	0	0.388889
configuration 22	0	49	28	0	0	0.680556	0.388889	0
configuration 23	0	0	0	53	0	0	0	0.736111
configuration 24	0	48	58	26	0	0.666667	0.805556	0.361111
configuration 25	0	48	25	0	0	0.666667	0.347222	0
configuration 26	0	25	30	27	0	0.347222	0.416667	0.375
configuration 27	0	22	33	0	0	0.305556	0.458333	0
configuration 28	0	53	55	0	0	0.736111	0.763889	0
configuration 29	0	32	58	33	0	0.444444	0.805556	0.458333
configuration 0	47	60	64	63	0.652778	0.833333	0.888889	0.875
configuration 1	47	59	34	63	0.652778	0.819444	0.472222	0.875
configuration 2	45	60	62	63	0.625	0.833333	0.861111	0.875
configuration 3	45	60	63	63	0.625	0.833333	0.875	0.875
configuration 4	39	63	59	63	0.541667	0.875	0.819444	0.875
configuration 5	37	47	44	29	0.513889	0.652778	0.611111	0.402778
configuration 6	33	44	47	57	0.458333	0.611111	0.652778	0.791667
configuration 7	29	0	44	0	0.402778	0	0.611111	0
configuration 8	26	0	24	26	0.361111	0	0.333333	0.361111
configuration 9	23	44	28	15	0.319444	0.611111	0.388889	0.208333
configuration 10	20	42	57	28	0.277778	0.583333	0.791667	0.388889
configuration 11	19	51	0	53	0.263889	0.708333	0	0.736111
configuration 12	0	59	0	59	0	0.819444	0	0.819444
configuration 13	0	61	0	60	0	0.847222	0	0.833333
configuration 14	0	53	0	58	0	0.736111	0	0.805556
configuration 15	0	54	58	50	0	0.75	0.805556	0.694444
configuration 16	0	50	47	55	0	0.694444	0.652778	0.763889
configuration 17	0	53	0	51	0	0.736111	0	0.708333
configuration 18	0	31	22	53	0	0.430556	0.305556	0.736111
configuration 19	0	47	21	49	0	0.652778	0.291667	0.680556
configuration 20	0	15	59	61	0	0.208333	0.819444	0.847222
configuration 21	0	55	53	51	0	0.763889	0.736111	0.708333
configuration 22	0	49	49	56	0	0.680556	0.680556	0.777778
configuration 23	0	0	0	0	0	0	0	0
configuration 24	0	48	0	49	0	0.666667	0	0.680556
configuration 25	0	48	53	29	0	0.666667	0.736111	0.402778
configuration 26	0	25	37	0	0	0.347222	0.513889	0
configuration 27	0	22	35	32	0	0.305556	0.486111	0.444444
configuration 28	0	53	58	0	0	0.736111	0.805556	0
configuration 29	0	32	33	22	0	0.444444	0.458333	0.305556
configuration 0	52	59	62	64	0.722222	0.819444	0.861111	0.888889
configuration 1	51	55	63	64	0.708333	0.763889	0.875	0.888889
configuration 2	50	0	62	64	0.694444	0	0.861111	0.888889
configuration 3	47	60	62	63	0.652778	0.833333	0.861111	0.875
configuration 4	45	59	63	63	0.625	0.819444	0.875	0.875
configuration 5	45	0	0	0	0.625	0	0	0
configuration 6	43	47	0	60	0.597222	0.652778	0	0.833333
configuration 7	37	56	31	45	0.513889	0.777778	0.430556	0.625
configuration 8	35	53	0	52	0.486111	0.736111	0	0.722222
configuration 9	31	0	53	0	0.430556	0	0.736111	0
configuration 10	31	0	61	39	0.430556	0	0.847222	0.541667
configuration 11	0	0	0	0	0	0	0	0
configuration 12	0	0	46	31	0	0	0.638889	0.430556
configuration 13	0	0	0	0	0	0	0	0
configuration 14	0	29	20	55	0	0.402778	0.277778	0.763889
configuration 15	0	28	29	30	0	0.388889	0.402778	0.416667
configuration 16	0	51	45	57	0	0.708333	0.625	0.791667
configuration 17	0	41	0	60	0	0.569444	0	0.833333
configuration 18	0	25	30	0	0	0.347222	0.416667	0
configuration 19	0	26	47	28	0	0.361111	0.652778	0.388889
configuration 20	0	0	26	0	0	0	0.361111	0
configuration 21	0	55	33	0	0	0.763889	0.458333	0
configuration 22	0	50	57	11	0	0.694444	0.791667	0.152778
configuration 23	0	51	55	39	0	0.708333	0.763889	0.541667
configuration 24	0	0	0	0	0	0	0	0
configuration 25	0	22	48	22	0	0.305556	0.666667	0.305556
configuration 26	0	0	46	0	0	0	0.638889	0
configuration 27	0	59	25	57	0	0.819444	0.347222	0.791667
configuration 28	0	0	45	43	0	0	0.625	0.597222
configuration 29	0	0	57	43	0	0	0.791667	0.597222
configuration 0	47	60	30	63	0.652778	0.833333	0.416667	0.875
configuration 1	39	59	64	63	0.541667	0.819444	0.888889	0.875
configuration 2	33	64	65	63	0.458333	0.888889	0.902778	0.875
configuration 3	24	61	61	63	0.333333	0.847222	0.847222	0.875
configuration 4	23	60	65	63	0.319444	0.833333	0.902778	0.875
configuration 5	21	21	28	0	0.291667	0.291667	0.388889	0
configuration 6	19	49	0	0	0.263889	0.680556	0	0
configuration 7	0	45	29	58	0	0.625	0.402778	0.805556
configuration 8	0	47	0	53	0	0.652778	0	0.736111
configuration 9	0	0	61	44	0	0	0.847222	0.611111
configuration 10	0	0	39	0	0	0	0.541667	0
configuration 11	0	0	59	34	0	0	0.819444	0.472222
configuration 12	0	0	51	0	0	0	0.708333	0
configuration 13	0	59	57	49	0	0.819444	0.791667	0.680556
configuration 14	0	60	37	0	0	0.833333	0.513889	0
configuration 15	0	47	53	34	0	0.652778	0.736111	0.472222
configuration 16	0	31	53	0	0	0.430556	0.736111	0
configuration 17	0	54	52	0	0	0.75	0.722222	0
configuration 18	0	51	27	0	0	0.708333	0.375	0
configuration 19	0	34	0	49	0	0.472222	0	0.680556
configuration 20	0	56	0	30	0	0.777778	0	0.416667
configuration 21	0	26	53	0	0	0.361111	0.736111	0
configuration 22	0	51	50	29	0	0.708333	0.694444	0.402778
configuration 23	0	26	18	34	0	0.361111	0.25	0.472222
configuration 24	0	49	29	0	0	0.680556	0.402778	0
configuration 25	0	0	0	34	0	0	0	0.472222
configuration 26	0	0	0	0	0	0	0	0
configuration 27	0	51	57	0	0	0.708333	0.791667	0
configuration 28	0	56	57	0	0	0.777778	0.791667	0
configuration 29	0	27	61	0	0	0.375	0.847222	0
MEAN					0.17	0.5	0.48	0.47
T-test						2.2e-16	2.2e-16	2.2e-16

## Sheet: iPSC
	Not_optimized	TS_26	TS_39	TS_52	Not_optimized	TS_26	TS_39	TS_52			R script
configuration_8	76	86	72	96	0.730769	0.826923	0.692308	0.923077			scores = read.delim("XPRED_cumulative_frequency_R_input.txt")
configuration_20	73	63	98	96	0.701923	0.605769	0.942308	0.923077			scores_not=scores$Not_optimized
configuration_23	72	93	95	95	0.692308	0.894231	0.913462	0.913462			scores_TS_26=scores$TS_26
configuration_16	71	82	96	94	0.682692	0.788462	0.923077	0.903846			scores_TS_39=scores$TS_39
configuration_10	71	88	96	95	0.682692	0.846154	0.923077	0.913462			scores_TS_52=scores$TS_52
configuration_21	62	62	87	45	0.596154	0.596154	0.836538	0.432692
configuration_2	61	60	81	82	0.586538	0.576923	0.778846	0.788462			breaks = seq(0,1,by=0.1)
configuration_29	58	81	63	0	0.557692	0.778846	0.605769	0
configuration_13	58	56	82	47	0.557692	0.538462	0.788462	0.451923
configuration_1	56	44	65	74	0.538462	0.423077	0.625	0.711538			duration.cut_not = cut(scores_not,breaks,right=FALSE)
configuration_26	56	82	83	88	0.538462	0.788462	0.798077	0.846154			duration.freq_not = table(duration.cut_not)
configuration_19	56	59	91	79	0.538462	0.567308	0.875	0.759615
configuration_27	55	66	82	85	0.528846	0.634615	0.788462	0.817308			duration.cut_TS_26 = cut(scores_TS_26,breaks,right=FALSE)
configuration_7	55	74	78	82	0.528846	0.711538	0.75	0.788462			duration.freq_TS_26 = table(duration.cut_TS_26)
configuration_18	53	63	68	16	0.509615	0.605769	0.653846	0.153846
configuration_22	53	0	86	81	0.509615	0	0.826923	0.778846			duration.cut_TS_39 = cut(scores_TS_39,breaks,right=FALSE)
configuration_14	53	56	0	87	0.509615	0.538462	0	0.836538			duration.freq_TS_39 = table(duration.cut_TS_39)
configuration_12	52	87	60	82	0.5	0.836538	0.576923	0.788462
configuration_6	50	87	43	83	0.480769	0.836538	0.413462	0.798077			duration.cut_TS_52 = cut(scores_TS_52,breaks,right=FALSE)
configuration_17	39	79	86	86	0.375	0.759615	0.826923	0.826923			duration.freq_TS_52 = table(duration.cut_TS_52)
configuration_9	35	78	87	70	0.336538	0.75	0.836538	0.673077
configuration_11	0	69	87	68	0	0.663462	0.836538	0.653846			cumfreq0 = c(0,cumsum(duration.freq_not))
configuration_5	0	28	81	82	0	0.269231	0.778846	0.788462			cumfreq1 = c(0,cumsum(duration.freq_TS_26))
configuration_25	0	59	85	48	0	0.567308	0.817308	0.461538			cumfreq2 = c(0,cumsum(duration.freq_TS_39))
configuration_15	0	72	45	79	0	0.692308	0.432692	0.759615			cumfreq3 = c(0,cumsum(duration.freq_TS_52))
configuration_4	0	87	68	44	0	0.836538	0.653846	0.423077
configuration_0	0	58	64	72	0	0.557692	0.615385	0.692308			plot(breaks,cumfreq0,main="XPRED validation",xlab="Scores", ylab="Cumulative frequency of scores",type="l",col="blue",lwd="3")
configuration_28	0	79	93	90	0	0.759615	0.894231	0.865385
configuration_24	0	60	85	88	0	0.576923	0.817308	0.846154			lines(breaks,cumfreq1, col="red",lwd=3)
configuration_3	0	60	86	83	0	0.576923	0.826923	0.798077			lines(breaks,cumfreq2, col="red",lwd=3)
configuration_14	78	89	96	97	0.75	0.855769	0.923077	0.932692			lines(breaks,cumfreq3, col="red",lwd=3)
configuration_25	76	89	93	97	0.730769	0.855769	0.894231	0.932692
configuration_3	75	87	97	95	0.721154	0.836538	0.932692	0.913462
configuration_17	73	63	97	97	0.701923	0.605769	0.932692	0.932692
configuration_10	72	89	91	97	0.692308	0.855769	0.875	0.932692
configuration_12	71	41	82	86	0.682692	0.394231	0.788462	0.826923
configuration_13	70	82	44	42	0.673077	0.788462	0.423077	0.403846
configuration_23	69	53	79	63	0.663462	0.509615	0.759615	0.605769
configuration_26	67	74	59	59	0.644231	0.711538	0.567308	0.567308
configuration_15	65	44	90	45	0.625	0.423077	0.865385	0.432692
configuration_19	59	90	67	90	0.567308	0.865385	0.644231	0.865385
configuration_28	58	82	46	60	0.557692	0.788462	0.442308	0.576923
configuration_9	54	84	59	63	0.519231	0.807692	0.567308	0.605769
configuration_8	53	79	59	61	0.509615	0.759615	0.567308	0.586538
configuration_7	51	59	45	80	0.490385	0.567308	0.432692	0.769231
configuration_18	48	0	60	77	0.461538	0	0.576923	0.740385
configuration_22	44	63	72	84	0.423077	0.605769	0.692308	0.807692
configuration_4	39	84	88	42	0.375	0.807692	0.846154	0.403846
configuration_0	32	0	85	93	0.307692	0	0.817308	0.894231
configuration_27	30	83	77	0	0.288462	0.798077	0.740385	0
configuration_20	30	75	55	67	0.288462	0.721154	0.528846	0.644231
configuration_21	20	80	63	74	0.192308	0.769231	0.605769	0.711538
configuration_11	19	71	77	41	0.182692	0.682692	0.740385	0.394231
configuration_5	0	81	63	83	0	0.778846	0.605769	0.798077
configuration_16	0	78	63	43	0	0.75	0.605769	0.413462
configuration_29	0	71	61	81	0	0.682692	0.586538	0.778846
configuration_2	0	37	57	67	0	0.355769	0.548077	0.644231
configuration_1	0	41	46	87	0	0.394231	0.442308	0.836538
configuration_6	0	44	63	64	0	0.423077	0.605769	0.615385
configuration_24	0	81	81	78	0	0.778846	0.778846	0.75
configuration_26	80	93	91	98	0.769231	0.894231	0.875	0.942308
configuration_14	80	92	85	95	0.769231	0.884615	0.817308	0.913462
configuration_23	77	92	91	96	0.740385	0.884615	0.875	0.923077
configuration_13	76	93	89	89	0.730769	0.894231	0.855769	0.855769
configuration_25	73	93	89	92	0.701923	0.894231	0.855769	0.884615
configuration_21	73	84	88	44	0.701923	0.807692	0.846154	0.423077
configuration_1	73	73	78	66	0.701923	0.701923	0.75	0.634615
configuration_24	72	40	60	41	0.692308	0.384615	0.576923	0.394231
configuration_12	68	81	61	55	0.653846	0.778846	0.586538	0.528846
configuration_28	66	77	85	89	0.634615	0.740385	0.817308	0.855769
configuration_15	63	83	40	84	0.605769	0.798077	0.384615	0.807692
configuration_5	60	85	85	92	0.576923	0.817308	0.817308	0.884615
configuration_7	59	89	44	37	0.567308	0.855769	0.423077	0.355769
configuration_4	58	89	76	88	0.557692	0.855769	0.730769	0.846154
configuration_10	58	40	82	45	0.557692	0.384615	0.788462	0.432692
configuration_19	52	82	66	47	0.5	0.788462	0.634615	0.451923
configuration_22	51	88	79	31	0.490385	0.846154	0.759615	0.298077
configuration_27	51	57	60	60	0.490385	0.548077	0.576923	0.576923
configuration_17	51	87	81	33	0.490385	0.836538	0.778846	0.317308
configuration_0	50	45	79	88	0.480769	0.432692	0.759615	0.846154
configuration_3	42	73	83	82	0.403846	0.701923	0.798077	0.788462
configuration_11	41	0	61	35	0.394231	0	0.586538	0.336538
configuration_8	40	83	76	71	0.384615	0.798077	0.730769	0.682692
configuration_18	36	85	61	68	0.346154	0.817308	0.586538	0.653846
configuration_9	0	82	87	44	0	0.788462	0.836538	0.423077
configuration_16	0	88	42	50	0	0.846154	0.403846	0.480769
configuration_29	0	76	74	81	0	0.730769	0.711538	0.778846
configuration_2	0	46	84	63	0	0.442308	0.807692	0.605769
configuration_20	0	42	74	61	0	0.403846	0.711538	0.586538
configuration_6	0	86	60	88	0	0.826923	0.576923	0.846154
configuration_9	80	89	49	99	0.769231	0.855769	0.471154	0.951923
configuration_3	78	88	63	97	0.75	0.846154	0.605769	0.932692
configuration_18	69	82	92	50	0.663462	0.788462	0.884615	0.480769
configuration_12	57	86	61	64	0.548077	0.826923	0.586538	0.615385
configuration_27	57	86	88	95	0.548077	0.826923	0.846154	0.913462
configuration_26	56	78	60	40	0.538462	0.75	0.576923	0.384615
configuration_15	56	72	58	41	0.538462	0.692308	0.557692	0.394231
configuration_21	56	0	56	76	0.538462	0	0.538462	0.730769
configuration_14	55	86	59	44	0.528846	0.826923	0.567308	0.423077
configuration_4	55	41	40	87	0.528846	0.394231	0.384615	0.836538
configuration_2	55	65	88	40	0.528846	0.625	0.846154	0.384615
configuration_19	55	20	66	44	0.528846	0.192308	0.634615	0.423077
configuration_11	54	76	81	83	0.519231	0.730769	0.778846	0.798077
configuration_17	54	80	42	14	0.519231	0.769231	0.403846	0.134615
configuration_0	52	69	64	57	0.5	0.663462	0.615385	0.548077
configuration_28	50	82	0	87	0.480769	0.788462	0	0.836538
configuration_8	50	78	59	40	0.480769	0.75	0.567308	0.384615
configuration_10	49	82	84	55	0.471154	0.788462	0.807692	0.528846
configuration_25	48	68	82	45	0.461538	0.653846	0.788462	0.432692
configuration_13	47	74	62	46	0.451923	0.711538	0.596154	0.442308
configuration_20	45	59	57	94	0.432692	0.567308	0.548077	0.903846
configuration_22	40	70	61	38	0.384615	0.673077	0.586538	0.365385
configuration_23	38	80	61	0	0.365385	0.769231	0.586538	0
configuration_6	36	43	59	0	0.346154	0.413462	0.567308	0
configuration_7	26	57	62	89	0.25	0.548077	0.596154	0.855769
configuration_5	0	55	0	73	0	0.528846	0	0.701923
configuration_16	0	82	78	35	0	0.788462	0.75	0.336538
configuration_29	0	75	82	65	0	0.721154	0.788462	0.625
configuration_1	0	73	59	41	0	0.701923	0.567308	0.394231
configuration_24	0	33	61	40	0	0.317308	0.586538	0.384615
configuration_28	78	85	92	98	0.75	0.817308	0.884615	0.942308
configuration_9	62	82	93	97	0.596154	0.788462	0.894231	0.932692
configuration_11	61	89	88	96	0.586538	0.855769	0.846154	0.923077
configuration_20	60	86	91	96	0.576923	0.826923	0.875	0.923077
configuration_23	59	85	90	96	0.567308	0.817308	0.865385	0.923077
configuration_12	58	57	44	83	0.557692	0.548077	0.423077	0.798077
configuration_6	58	55	84	62	0.557692	0.528846	0.807692	0.596154
configuration_29	58	78	62	81	0.557692	0.75	0.596154	0.778846
configuration_22	55	39	54	54	0.528846	0.375	0.519231	0.519231
configuration_8	55	74	49	92	0.528846	0.711538	0.471154	0.884615
configuration_13	55	64	73	87	0.528846	0.615385	0.701923	0.836538
configuration_24	54	39	80	47	0.519231	0.375	0.769231	0.451923
configuration_10	51	39	81	0	0.490385	0.375	0.778846	0
configuration_14	42	78	79	93	0.403846	0.75	0.759615	0.894231
configuration_17	42	67	0	89	0.403846	0.644231	0	0.855769
configuration_27	41	88	82	90	0.394231	0.846154	0.788462	0.865385
configuration_0	40	47	59	87	0.384615	0.451923	0.567308	0.836538
configuration_1	36	79	59	89	0.346154	0.759615	0.567308	0.855769
configuration_16	34	87	37	85	0.326923	0.836538	0.355769	0.817308
configuration_5	32	86	83	42	0.307692	0.826923	0.798077	0.403846
configuration_18	29	81	95	88	0.278846	0.778846	0.913462	0.846154
configuration_26	17	79	17	96	0.163462	0.759615	0.163462	0.923077
configuration_25	0	74	81	63	0	0.711538	0.778846	0.605769
configuration_15	0	83	83	89	0	0.798077	0.798077	0.855769
configuration_4	0	87	75	47	0	0.836538	0.721154	0.451923
configuration_21	0	56	84	48	0	0.538462	0.807692	0.461538
configuration_2	0	84	42	60	0	0.807692	0.403846	0.576923
configuration_19	0	80	82	59	0	0.769231	0.788462	0.567308
configuration_7	0	80	81	61	0	0.769231	0.778846	0.586538
configuration_3	0	89	66	38	0	0.855769	0.634615	0.365385
configuration_26	77	84	93	97	0.740385	0.807692	0.894231	0.932692
configuration_23	75	85	97	97	0.721154	0.817308	0.932692	0.932692
configuration_4	72	87	90	96	0.692308	0.836538	0.865385	0.923077
configuration_8	71	86	95	96	0.682692	0.826923	0.913462	0.923077
configuration_17	70	86	96	95	0.673077	0.826923	0.923077	0.913462
configuration_5	68	54	79	91	0.653846	0.519231	0.759615	0.875
configuration_22	67	76	82	0	0.644231	0.730769	0.788462	0
configuration_14	61	42	86	85	0.586538	0.403846	0.826923	0.817308
configuration_28	60	85	39	69	0.576923	0.817308	0.375	0.663462
configuration_11	59	51	82	77	0.567308	0.490385	0.788462	0.740385
configuration_19	58	46	62	90	0.557692	0.442308	0.596154	0.865385
configuration_10	57	41	43	78	0.548077	0.394231	0.413462	0.75
configuration_29	54	76	60	66	0.519231	0.730769	0.576923	0.634615
configuration_13	51	79	87	0	0.490385	0.759615	0.836538	0
configuration_3	50	37	63	81	0.480769	0.355769	0.605769	0.778846
configuration_15	48	70	64	93	0.461538	0.673077	0.615385	0.894231
configuration_6	40	43	90	81	0.384615	0.413462	0.865385	0.778846
configuration_12	36	77	76	78	0.346154	0.740385	0.730769	0.75
configuration_0	35	78	94	89	0.336538	0.75	0.903846	0.855769
configuration_9	32	61	63	38	0.307692	0.586538	0.605769	0.365385
configuration_20	28	63	90	91	0.269231	0.605769	0.865385	0.875
configuration_16	0	63	78	88	0	0.605769	0.75	0.846154
configuration_24	0	71	56	0	0	0.682692	0.538462	0
configuration_2	0	40	87	45	0	0.384615	0.836538	0.432692
configuration_1	0	43	44	46	0	0.413462	0.423077	0.442308
configuration_18	0	41	42	80	0	0.394231	0.403846	0.769231
configuration_25	0	55	42	82	0	0.528846	0.403846	0.788462
configuration_27	0	77	58	81	0	0.740385	0.557692	0.778846
configuration_21	0	35	0	75	0	0.336538	0	0.721154
configuration_7	0	63	89	83	0	0.605769	0.855769	0.798077
configuration_5	77	44	95	98	0.740385	0.423077	0.913462	0.942308
configuration_19	75	91	49	99	0.721154	0.875	0.471154	0.951923
configuration_11	73	89	93	96	0.701923	0.855769	0.894231	0.923077
configuration_2	71	45	95	96	0.682692	0.432692	0.913462	0.923077
configuration_29	68	83	92	95	0.653846	0.798077	0.884615	0.913462
configuration_4	67	0	76	54	0.644231	0	0.730769	0.519231
configuration_22	65	85	43	73	0.625	0.817308	0.413462	0.701923
configuration_16	64	75	60	79	0.615385	0.721154	0.576923	0.759615
configuration_25	63	72	40	88	0.605769	0.692308	0.384615	0.846154
configuration_17	62	46	38	96	0.596154	0.442308	0.365385	0.923077
configuration_14	61	59	71	85	0.586538	0.567308	0.682692	0.817308
configuration_13	60	73	81	85	0.576923	0.701923	0.778846	0.817308
configuration_6	59	76	78	88	0.567308	0.730769	0.75	0.846154
configuration_21	59	35	87	81	0.567308	0.336538	0.836538	0.778846
configuration_20	58	79	76	65	0.557692	0.759615	0.730769	0.625
configuration_18	57	42	65	38	0.548077	0.403846	0.625	0.365385
configuration_10	57	59	82	88	0.548077	0.567308	0.788462	0.846154
configuration_28	56	72	76	45	0.538462	0.692308	0.730769	0.432692
configuration_26	53	50	57	45	0.509615	0.480769	0.548077	0.432692
configuration_15	53	78	75	43	0.509615	0.75	0.721154	0.413462
configuration_12	53	60	63	86	0.509615	0.576923	0.605769	0.826923
configuration_1	52	76	0	46	0.5	0.730769	0	0.442308
configuration_24	50	0	62	81	0.480769	0	0.596154	0.778846
configuration_7	46	80	85	79	0.442308	0.769231	0.817308	0.759615
configuration_23	28	40	0	93	0.269231	0.384615	0	0.894231
configuration_8	0	55	62	57	0	0.528846	0.596154	0.548077
configuration_9	0	72	86	46	0	0.692308	0.826923	0.442308
configuration_27	0	56	43	81	0	0.538462	0.413462	0.778846
configuration_0	0	75	87	82	0	0.721154	0.836538	0.788462
configuration_3	0	0	43	70	0	0	0.413462	0.673077
configuration_11	80	85	93	97	0.769231	0.817308	0.894231	0.932692
configuration_22	78	87	94	96	0.75	0.836538	0.903846	0.923077
configuration_16	77	86	96	96	0.740385	0.826923	0.923077	0.923077
configuration_23	72	87	92	96	0.692308	0.836538	0.884615	0.923077
configuration_9	72	80	92	96	0.692308	0.769231	0.884615	0.923077
configuration_29	71	77	94	57	0.682692	0.740385	0.903846	0.548077
configuration_1	69	31	71	0	0.663462	0.298077	0.682692	0
configuration_0	66	40	41	65	0.634615	0.384615	0.394231	0.625
configuration_18	66	57	84	76	0.634615	0.548077	0.807692	0.730769
configuration_27	64	74	44	84	0.615385	0.711538	0.423077	0.807692
configuration_10	62	59	41	87	0.596154	0.567308	0.394231	0.836538
configuration_13	61	44	83	63	0.586538	0.423077	0.798077	0.605769
configuration_28	58	82	0	0	0.557692	0.788462	0	0
configuration_20	57	50	83	85	0.548077	0.480769	0.798077	0.817308
configuration_6	56	78	78	45	0.538462	0.75	0.75	0.432692
configuration_8	56	82	77	84	0.538462	0.788462	0.740385	0.807692
configuration_24	55	38	84	46	0.528846	0.365385	0.807692	0.442308
configuration_2	55	63	84	44	0.528846	0.605769	0.807692	0.423077
configuration_4	54	50	87	81	0.519231	0.480769	0.836538	0.778846
configuration_3	54	35	86	73	0.519231	0.336538	0.826923	0.701923
configuration_21	52	57	83	40	0.5	0.548077	0.798077	0.384615
configuration_5	52	74	62	80	0.5	0.711538	0.596154	0.769231
configuration_25	51	42	86	92	0.490385	0.403846	0.826923	0.884615
configuration_26	49	77	53	76	0.471154	0.740385	0.509615	0.730769
configuration_14	40	0	85	56	0.384615	0	0.817308	0.538462
configuration_17	38	57	79	63	0.365385	0.548077	0.759615	0.605769
configuration_12	28	78	81	91	0.269231	0.75	0.778846	0.875
configuration_15	28	56	58	76	0.269231	0.538462	0.557692	0.730769
configuration_19	0	59	76	86	0	0.567308	0.730769	0.826923
configuration_7	0	83	48	72	0	0.798077	0.461538	0.692308
configuration_21	80	81	93	97	0.769231	0.778846	0.894231	0.932692
configuration_25	76	81	91	97	0.730769	0.778846	0.875	0.932692
configuration_16	74	88	94	97	0.711538	0.846154	0.903846	0.932692
configuration_4	73	82	97	97	0.701923	0.788462	0.932692	0.932692
configuration_24	72	90	92	96	0.692308	0.865385	0.884615	0.923077
configuration_14	71	79	80	72	0.682692	0.759615	0.769231	0.692308
configuration_19	69	61	0	0	0.663462	0.586538	0	0
configuration_3	68	76	89	70	0.653846	0.730769	0.855769	0.673077
configuration_2	64	61	37	0	0.615385	0.586538	0.355769	0
configuration_23	59	68	85	0	0.567308	0.653846	0.817308	0
configuration_7	57	69	34	89	0.548077	0.663462	0.326923	0.855769
configuration_22	53	68	88	91	0.509615	0.653846	0.846154	0.875
configuration_20	53	62	40	78	0.509615	0.596154	0.384615	0.75
configuration_17	51	91	78	44	0.490385	0.875	0.75	0.423077
configuration_6	49	78	88	82	0.471154	0.75	0.846154	0.788462
configuration_5	42	80	83	81	0.403846	0.769231	0.798077	0.778846
configuration_8	41	40	79	83	0.394231	0.384615	0.759615	0.798077
configuration_27	40	38	40	64	0.384615	0.365385	0.384615	0.615385
configuration_11	39	43	65	83	0.375	0.413462	0.625	0.798077
configuration_15	39	60	0	52	0.375	0.576923	0	0.5
configuration_26	39	80	88	89	0.375	0.769231	0.846154	0.855769
configuration_12	38	74	57	57	0.365385	0.711538	0.548077	0.548077
configuration_18	37	75	82	62	0.355769	0.721154	0.788462	0.596154
configuration_9	30	78	39	64	0.288462	0.75	0.375	0.615385
configuration_10	30	58	43	58	0.288462	0.557692	0.413462	0.557692
configuration_29	22	73	83	83	0.211538	0.701923	0.798077	0.798077
configuration_13	20	77	0	94	0.192308	0.740385	0	0.903846
configuration_0	0	72	58	42	0	0.692308	0.557692	0.403846
configuration_1	0	62	81	87	0	0.596154	0.778846	0.836538
configuration_28	0	78	41	48	0	0.75	0.394231	0.461538
configuration_29	80	86	92	95	0.769231	0.826923	0.884615	0.913462
configuration_20	78	43	91	94	0.75	0.413462	0.875	0.903846
configuration_13	77	89	89	93	0.740385	0.855769	0.855769	0.894231
configuration_9	72	84	93	94	0.692308	0.807692	0.894231	0.903846
configuration_19	70	86	89	93	0.673077	0.826923	0.855769	0.894231
configuration_0	69	81	40	85	0.663462	0.778846	0.384615	0.817308
configuration_16	66	77	45	55	0.634615	0.740385	0.432692	0.528846
configuration_26	66	38	72	89	0.634615	0.365385	0.692308	0.855769
configuration_4	61	57	61	80	0.586538	0.548077	0.586538	0.769231
configuration_6	61	82	53	34	0.586538	0.788462	0.509615	0.326923
configuration_8	60	76	88	44	0.576923	0.730769	0.846154	0.423077
configuration_28	60	79	54	84	0.576923	0.759615	0.519231	0.807692
configuration_22	59	39	76	61	0.567308	0.375	0.730769	0.586538
configuration_10	59	77	43	57	0.567308	0.740385	0.413462	0.548077
configuration_5	58	85	44	84	0.557692	0.817308	0.423077	0.807692
configuration_27	54	80	47	96	0.519231	0.769231	0.451923	0.923077
configuration_21	53	78	46	87	0.509615	0.75	0.442308	0.836538
configuration_14	49	75	89	61	0.471154	0.721154	0.855769	0.586538
configuration_3	46	61	54	86	0.442308	0.586538	0.519231	0.826923
configuration_23	45	0	83	44	0.432692	0	0.798077	0.423077
configuration_12	39	42	66	79	0.375	0.403846	0.634615	0.759615
configuration_11	36	76	90	87	0.346154	0.730769	0.865385	0.836538
configuration_17	29	78	80	82	0.278846	0.75	0.769231	0.788462
configuration_18	21	67	83	39	0.201923	0.644231	0.798077	0.375
configuration_25	0	80	55	85	0	0.769231	0.528846	0.817308
configuration_15	0	76	82	80	0	0.730769	0.788462	0.769231
configuration_2	0	57	71	86	0	0.548077	0.682692	0.826923
configuration_1	0	82	56	89	0	0.788462	0.538462	0.855769
configuration_24	0	76	58	59	0	0.730769	0.557692	0.567308
configuration_7	0	83	77	84	0	0.798077	0.740385	0.807692
MEAN					0.42	0.64	0.66	0.67
t-test						2.2e-16	2.2e-16	2.2e-16

## Sheet: hESC-cardiomyocyte
	Not_optimized	TS_42	TS_63	TS_83	Not_optimized	TS_42	TS_63	TS_83			R script
configuration 0	117	107	133	138	0.704819	0.644578	0.801205	0.831325			scores = read.delim("PRUNET_cumulative_frequency_R_input.txt")
configuration 1	110	77	130	136	0.662651	0.463855	0.783133	0.819277			scores_not=scores$Not_optimized
configuration 2	105	118	106	134	0.63253	0.710843	0.638554	0.807229			scores_TS_42=scores$TS_42
configuration 3	105	73	122	134	0.63253	0.439759	0.73494	0.807229			scores_TS_63=scores$TS_63
configuration 4	102	71	124	133	0.614458	0.427711	0.746988	0.801205			scores_TS_83=scores$TS_83
configuration 5	57	114	55	102	0.343373	0.686747	0.331325	0.614458
configuration 6	63	97	112	106	0.379518	0.584337	0.674699	0.638554			breaks = seq(0,1,by=0.1)
configuration 7	64	70	114	76	0.385542	0.421687	0.686747	0.457831
configuration 8	0	0	88	95	0	0	0.53012	0.572289
configuration 9	55	70	88	0	0.331325	0.421687	0.53012	0			duration.cut_not = cut(scores_not,breaks,right=FALSE)
configuration 10	65	72	88	70	0.391566	0.433735	0.53012	0.421687			duration.freq_not = table(duration.cut_not)
configuration 11	65	77	99	103	0.391566	0.463855	0.596386	0.620482
configuration 12	42	60	101	121	0.253012	0.361446	0.608434	0.728916			duration.cut_TS_42 = cut(scores_TS_42,breaks,right=FALSE)
configuration 13	83	78	89	100	0.5	0.46988	0.536145	0.60241			duration.freq_TS_42 = table(duration.cut_TS_42)
configuration 14	63	98	86	0	0.379518	0.590361	0.518072	0
configuration 15	41	76	118	89	0.246988	0.457831	0.710843	0.536145			duration.cut_TS_63 = cut(scores_TS_63,breaks,right=FALSE)
configuration 16	0	90	80	81	0	0.542169	0.481928	0.487952			duration.freq_TS_63 = table(duration.cut_TS_63)
configuration 17	86	74	108	102	0.518072	0.445783	0.650602	0.614458
configuration 18	75	68	80	120	0.451807	0.409639	0.481928	0.722892			duration.cut_TS_83 = cut(scores_TS_83,breaks,right=FALSE)
configuration 19	75	74	78	91	0.451807	0.445783	0.46988	0.548193			duration.freq_TS_83 = table(duration.cut_TS_83)
configuration 20	0	71	77	51	0	0.427711	0.463855	0.307229
configuration 21	73	81	90	116	0.439759	0.487952	0.542169	0.698795			cumfreq0 = c(0,cumsum(duration.freq_not))
configuration 22	58	100	104	111	0.349398	0.60241	0.626506	0.668675			cumfreq1 = c(0,cumsum(duration.freq_TS_42))
configuration 23	40	0	86	108	0.240964	0	0.518072	0.650602			cumfreq2 = c(0,cumsum(duration.freq_TS_63))
configuration 24	80	0	0	111	0.481928	0	0	0.668675			cumfreq3 = c(0,cumsum(duration.freq_TS_83))
configuration 25	48	70	95	97	0.289157	0.421687	0.572289	0.584337
configuration 26	0	103	98	93	0	0.620482	0.590361	0.560241			plot(breaks,cumfreq0,main="XPRED validation",xlab="Scores", ylab="Cumulative frequency of scores",type="l",col="blue",lwd="3")
configuration 27	70	101	97	93	0.421687	0.608434	0.584337	0.560241
configuration 28	87	87	115	101	0.524096	0.524096	0.692771	0.608434			lines(breaks,cumfreq1, col="green",lwd=3)
configuration 29	72	93	89	101	0.433735	0.560241	0.536145	0.608434			lines(breaks,cumfreq2, col="orange",lwd=3)
configuration 0	110	90	129	138	0.662651	0.542169	0.777108	0.831325			lines(breaks,cumfreq3, col="red",lwd=3)
configuration 1	105	98	126	137	0.63253	0.590361	0.759036	0.825301
configuration 2	104	119	126	136	0.626506	0.716867	0.759036	0.819277			t.test(scores_not,scores_TS_42)
configuration 3	102	120	120	136	0.614458	0.722892	0.722892	0.819277			t.test(scores_not,scores_TS_63)
configuration 4	101	88	128	135	0.608434	0.53012	0.771084	0.813253			t.test(scores_not,scores_TS_83)
configuration 5	103	106	103	59	0.620482	0.638554	0.620482	0.355422
configuration 6	79	96	117	119	0.475904	0.578313	0.704819	0.716867
configuration 7	60	95	74	109	0.361446	0.572289	0.445783	0.656627
configuration 8	0	85	105	57	0	0.512048	0.63253	0.343373
configuration 9	66	96	0	118	0.39759	0.578313	0	0.710843
configuration 10	88	83	102	65	0.53012	0.5	0.614458	0.391566
configuration 11	47	84	63	95	0.283133	0.506024	0.379518	0.572289
configuration 12	68	85	88	102	0.409639	0.512048	0.53012	0.614458
configuration 13	63	84	99	110	0.379518	0.506024	0.596386	0.662651
configuration 14	0	93	61	94	0	0.560241	0.36747	0.566265
configuration 15	51	58	110	112	0.307229	0.349398	0.662651	0.674699
configuration 16	76	84	98	107	0.457831	0.506024	0.590361	0.644578
configuration 17	65	94	118	116	0.391566	0.566265	0.710843	0.698795
configuration 18	68	84	85	128	0.409639	0.506024	0.512048	0.771084
configuration 19	53	102	95	116	0.319277	0.614458	0.572289	0.698795
configuration 20	85	101	99	103	0.512048	0.608434	0.596386	0.620482
configuration 21	77	89	116	68	0.463855	0.536145	0.698795	0.409639
configuration 22	88	84	0	97	0.53012	0.506024	0	0.584337
configuration 23	58	71	98	105	0.349398	0.427711	0.590361	0.63253
configuration 24	64	88	111	109	0.385542	0.53012	0.668675	0.656627
configuration 25	55	61	129	103	0.331325	0.36747	0.777108	0.620482
configuration 26	76	90	115	116	0.457831	0.542169	0.692771	0.698795
configuration 27	79	66	57	86	0.475904	0.39759	0.343373	0.518072
configuration 28	72	86	103	86	0.433735	0.518072	0.620482	0.518072
configuration 29	73	86	108	102	0.439759	0.518072	0.650602	0.614458
configuration 0	105	125	124	142	0.63253	0.753012	0.746988	0.855422
configuration 1	103	105	126	133	0.620482	0.63253	0.759036	0.801205
configuration 2	103	121	123	132	0.620482	0.728916	0.740964	0.795181
configuration 3	102	120	125	131	0.614458	0.722892	0.753012	0.789157
configuration 4	101	127	126	130	0.608434	0.76506	0.759036	0.783133
configuration 5	0	89	118	95	0	0.536145	0.710843	0.572289
configuration 6	84	108	107	113	0.506024	0.650602	0.644578	0.680723
configuration 7	77	83	66	92	0.463855	0.5	0.39759	0.554217
configuration 8	0	106	104	117	0	0.638554	0.626506	0.704819
configuration 9	0	92	113	122	0	0.554217	0.680723	0.73494
configuration 10	58	113	118	115	0.349398	0.680723	0.710843	0.692771
configuration 11	73	129	90	114	0.439759	0.777108	0.542169	0.686747
configuration 12	64	99	124	82	0.385542	0.596386	0.746988	0.493976
configuration 13	76	109	64	114	0.457831	0.656627	0.385542	0.686747
configuration 14	81	101	106	103	0.487952	0.608434	0.638554	0.620482
configuration 15	76	0	90	89	0.457831	0	0.542169	0.536145
configuration 16	67	0	72	97	0.403614	0	0.433735	0.584337
configuration 17	76	84	80	110	0.457831	0.506024	0.481928	0.662651
configuration 18	73	99	72	93	0.439759	0.596386	0.433735	0.560241
configuration 19	66	110	87	124	0.39759	0.662651	0.524096	0.746988
configuration 20	87	70	76	100	0.524096	0.421687	0.457831	0.60241
configuration 21	61	117	98	94	0.36747	0.704819	0.590361	0.566265
configuration 22	67	102	114	135	0.403614	0.614458	0.686747	0.813253
configuration 23	0	58	94	90	0	0.349398	0.566265	0.542169
configuration 24	68	56	92	104	0.409639	0.337349	0.554217	0.626506
configuration 25	0	115	106	115	0	0.692771	0.638554	0.692771
configuration 26	75	90	57	117	0.451807	0.542169	0.343373	0.704819
configuration 27	70	68	61	109	0.421687	0.409639	0.36747	0.656627
configuration 28	0	94	105	120	0	0.566265	0.63253	0.722892
configuration 29	67	90	83	43	0.403614	0.542169	0.5	0.259036
configuration 0	107	127	136	135	0.644578	0.76506	0.819277	0.813253
configuration 1	104	126	136	134	0.626506	0.759036	0.819277	0.807229
configuration 2	103	125	136	133	0.620482	0.753012	0.819277	0.801205
configuration 3	103	124	134	133	0.620482	0.746988	0.807229	0.801205
configuration 4	103	119	127	133	0.620482	0.716867	0.76506	0.801205
configuration 5	54	119	101	95	0.325301	0.716867	0.608434	0.572289
configuration 6	73	111	24	87	0.439759	0.668675	0.144578	0.524096
configuration 7	101	56	134	118	0.608434	0.337349	0.807229	0.710843
configuration 8	75	95	90	84	0.451807	0.572289	0.542169	0.506024
configuration 9	67	56	81	59	0.403614	0.337349	0.487952	0.355422
configuration 10	63	121	0	100	0.379518	0.728916	0	0.60241
configuration 11	43	0	88	0	0.259036	0	0.53012	0
configuration 12	66	107	31	53	0.39759	0.644578	0.186747	0.319277
configuration 13	0	111	95	76	0	0.668675	0.572289	0.457831
configuration 14	59	60	57	108	0.355422	0.361446	0.343373	0.650602
configuration 15	0	84	103	93	0	0.506024	0.620482	0.560241
configuration 16	0	109	98	94	0	0.656627	0.590361	0.566265
configuration 17	0	34	52	86	0	0.204819	0.313253	0.518072
configuration 18	72	93	102	75	0.433735	0.560241	0.614458	0.451807
configuration 19	66	91	94	89	0.39759	0.548193	0.566265	0.536145
configuration 20	26	107	86	0	0.156627	0.644578	0.518072	0
configuration 21	62	100	101	85	0.373494	0.60241	0.608434	0.512048
configuration 22	65	59	97	77	0.391566	0.355422	0.584337	0.463855
configuration 23	65	80	82	57	0.391566	0.481928	0.493976	0.343373
configuration 24	65	98	37	65	0.391566	0.590361	0.222892	0.391566
configuration 25	61	64	113	80	0.36747	0.385542	0.680723	0.481928
configuration 26	61	102	80	109	0.36747	0.614458	0.481928	0.656627
configuration 27	0	102	95	0	0	0.614458	0.572289	0
configuration 28	34	59	98	123	0.204819	0.355422	0.590361	0.740964
configuration 29	71	110	76	83	0.427711	0.662651	0.457831	0.5
configuration 0	107	122	128	142	0.644578	0.73494	0.771084	0.855422
configuration 1	105	124	127	135	0.63253	0.746988	0.76506	0.813253
configuration 2	104	117	122	135	0.626506	0.704819	0.73494	0.813253
configuration 3	104	112	133	135	0.626506	0.674699	0.801205	0.813253
configuration 4	102	122	126	134	0.614458	0.73494	0.759036	0.807229
configuration 5	56	83	92	96	0.337349	0.5	0.554217	0.578313
configuration 6	74	121	91	70	0.445783	0.728916	0.548193	0.421687
configuration 7	87	60	99	129	0.524096	0.361446	0.596386	0.777108
configuration 8	69	94	102	125	0.415663	0.566265	0.614458	0.753012
configuration 9	74	107	82	80	0.445783	0.644578	0.493976	0.481928
configuration 10	58	99	98	115	0.349398	0.596386	0.590361	0.692771
configuration 11	50	89	105	79	0.301205	0.536145	0.63253	0.475904
configuration 12	48	89	103	96	0.289157	0.536145	0.620482	0.578313
configuration 13	82	102	36	84	0.493976	0.614458	0.216867	0.506024
configuration 14	85	115	0	86	0.512048	0.692771	0	0.518072
configuration 15	53	100	99	110	0.319277	0.60241	0.596386	0.662651
configuration 16	60	103	115	107	0.361446	0.620482	0.692771	0.644578
configuration 17	69	103	95	122	0.415663	0.620482	0.572289	0.73494
configuration 18	66	116	88	121	0.39759	0.698795	0.53012	0.728916
configuration 19	59	113	121	65	0.355422	0.680723	0.728916	0.391566
configuration 20	74	83	106	113	0.445783	0.5	0.638554	0.680723
configuration 21	0	97	105	92	0	0.584337	0.63253	0.554217
configuration 22	58	73	116	118	0.349398	0.439759	0.698795	0.710843
configuration 23	72	105	114	66	0.433735	0.63253	0.686747	0.39759
configuration 24	0	115	90	85	0	0.692771	0.542169	0.512048
configuration 25	73	72	60	96	0.439759	0.433735	0.361446	0.578313
configuration 26	67	89	105	97	0.403614	0.536145	0.63253	0.584337
configuration 27	85	104	114	0	0.512048	0.626506	0.686747	0
configuration 28	66	103	104	113	0.39759	0.620482	0.626506	0.680723
configuration 29	0	115	109	105	0	0.692771	0.656627	0.63253
configuration 0	106	53	126	133	0.638554	0.319277	0.759036	0.801205
configuration 1	105	111	126	133	0.63253	0.668675	0.759036	0.801205
configuration 2	105	114	123	133	0.63253	0.686747	0.740964	0.801205
configuration 3	104	118	124	133	0.626506	0.710843	0.746988	0.801205
configuration 4	103	111	118	132	0.620482	0.668675	0.710843	0.795181
configuration 5	71	81	100	86	0.427711	0.487952	0.60241	0.518072
configuration 6	86	89	89	72	0.518072	0.536145	0.536145	0.433735
configuration 7	76	103	84	85	0.457831	0.620482	0.506024	0.512048
configuration 8	58	99	81	62	0.349398	0.596386	0.487952	0.373494
configuration 9	67	74	98	115	0.403614	0.445783	0.590361	0.692771
configuration 10	0	0	53	69	0	0	0.319277	0.415663
configuration 11	77	96	82	86	0.463855	0.578313	0.493976	0.518072
configuration 12	69	99	102	115	0.415663	0.596386	0.614458	0.692771
configuration 13	69	100	90	122	0.415663	0.60241	0.542169	0.73494
configuration 14	95	65	104	0	0.572289	0.391566	0.626506	0
configuration 15	50	67	98	106	0.301205	0.403614	0.590361	0.638554
configuration 16	85	74	59	111	0.512048	0.445783	0.355422	0.668675
configuration 17	45	114	88	0	0.271084	0.686747	0.53012	0
configuration 18	87	115	56	101	0.524096	0.692771	0.337349	0.608434
configuration 19	0	95	105	110	0	0.572289	0.63253	0.662651
configuration 20	78	0	95	57	0.46988	0	0.572289	0.343373
configuration 21	55	108	100	66	0.331325	0.650602	0.60241	0.39759
configuration 22	65	81	113	98	0.391566	0.487952	0.680723	0.590361
configuration 23	67	110	106	98	0.403614	0.662651	0.638554	0.590361
configuration 24	68	73	99	120	0.409639	0.439759	0.596386	0.722892
configuration 25	66	104	112	80	0.39759	0.626506	0.674699	0.481928
configuration 26	48	67	58	104	0.289157	0.403614	0.349398	0.626506
configuration 27	66	104	106	96	0.39759	0.626506	0.638554	0.578313
configuration 28	75	66	114	106	0.451807	0.39759	0.686747	0.638554
configuration 29	75	67	96	100	0.451807	0.403614	0.578313	0.60241
configuration 0	110	119	131	139	0.662651	0.716867	0.789157	0.837349
configuration 1	106	111	130	139	0.638554	0.668675	0.783133	0.837349
configuration 2	102	114	127	137	0.614458	0.686747	0.76506	0.825301
configuration 3	102	111	127	136	0.614458	0.668675	0.76506	0.819277
configuration 4	101	106	127	135	0.608434	0.638554	0.76506	0.813253
configuration 5	0	90	98	109	0	0.542169	0.590361	0.656627
configuration 6	68	81	96	90	0.409639	0.487952	0.578313	0.542169
configuration 7	74	80	84	60	0.445783	0.481928	0.506024	0.361446
configuration 8	0	98	0	66	0	0.590361	0	0.39759
configuration 9	68	0	97	65	0.409639	0	0.584337	0.391566
configuration 10	0	101	67	87	0	0.608434	0.403614	0.524096
configuration 11	67	0	108	113	0.403614	0	0.650602	0.680723
configuration 12	71	0	112	113	0.427711	0	0.674699	0.680723
configuration 13	36	100	107	0	0.216867	0.60241	0.644578	0
configuration 14	33	76	86	109	0.198795	0.457831	0.518072	0.656627
configuration 15	67	107	111	116	0.403614	0.644578	0.668675	0.698795
configuration 16	85	90	108	91	0.512048	0.542169	0.650602	0.548193
configuration 17	74	116	83	119	0.445783	0.698795	0.5	0.716867
configuration 18	78	72	98	135	0.46988	0.433735	0.590361	0.813253
configuration 19	0	100	67	0	0	0.60241	0.403614	0
configuration 20	0	93	102	106	0	0.560241	0.614458	0.638554
configuration 21	0	95	96	119	0	0.572289	0.578313	0.716867
configuration 22	0	81	106	125	0	0.487952	0.638554	0.753012
configuration 23	61	74	118	114	0.36747	0.445783	0.710843	0.686747
configuration 24	60	81	102	116	0.361446	0.487952	0.614458	0.698795
configuration 25	72	101	101	120	0.433735	0.608434	0.608434	0.722892
configuration 26	60	84	58	68	0.361446	0.506024	0.349398	0.409639
configuration 27	0	0	108	116	0	0	0.650602	0.698795
configuration 28	54	82	109	103	0.325301	0.493976	0.656627	0.620482
configuration 29	66	95	86	103	0.39759	0.572289	0.518072	0.620482
configuration 0	109	127	130	139	0.656627	0.76506	0.783133	0.837349
configuration 1	109	120	136	136	0.656627	0.722892	0.819277	0.819277
configuration 2	105	127	131	131	0.63253	0.76506	0.789157	0.789157
configuration 3	103	117	135	131	0.620482	0.704819	0.813253	0.789157
configuration 4	102	113	134	130	0.614458	0.680723	0.807229	0.783133
configuration 5	52	84	69	90	0.313253	0.506024	0.415663	0.542169
configuration 6	0	82	117	86	0	0.493976	0.704819	0.518072
configuration 7	73	87	92	110	0.439759	0.524096	0.554217	0.662651
configuration 8	78	87	99	53	0.46988	0.524096	0.596386	0.319277
configuration 9	46	103	128	0	0.277108	0.620482	0.771084	0
configuration 10	78	97	92	86	0.46988	0.584337	0.554217	0.518072
configuration 11	57	95	64	79	0.343373	0.572289	0.385542	0.475904
configuration 12	34	104	83	94	0.204819	0.626506	0.5	0.566265
configuration 13	87	108	77	62	0.524096	0.650602	0.463855	0.373494
configuration 14	80	86	122	81	0.481928	0.518072	0.73494	0.487952
configuration 15	77	121	107	58	0.463855	0.728916	0.644578	0.349398
configuration 16	25	81	126	110	0.150602	0.487952	0.759036	0.662651
configuration 17	60	117	59	67	0.361446	0.704819	0.355422	0.403614
configuration 18	53	101	61	116	0.319277	0.608434	0.36747	0.698795
configuration 19	63	84	84	63	0.379518	0.506024	0.506024	0.379518
configuration 20	82	106	94	123	0.493976	0.638554	0.566265	0.740964
configuration 21	69	109	72	99	0.415663	0.656627	0.433735	0.596386
configuration 22	64	110	85	65	0.385542	0.662651	0.512048	0.391566
configuration 23	84	0	76	119	0.506024	0	0.457831	0.716867
configuration 24	76	102	117	97	0.457831	0.614458	0.704819	0.584337
configuration 25	58	108	107	103	0.349398	0.650602	0.644578	0.620482
configuration 26	86	62	103	89	0.518072	0.373494	0.620482	0.536145
configuration 27	56	0	107	81	0.337349	0	0.644578	0.487952
configuration 28	0	95	94	0	0	0.572289	0.566265	0
configuration 29	65	85	37	0	0.391566	0.512048	0.222892	0
configuration 0	106	127	132	137	0.638554	0.76506	0.795181	0.825301
configuration 1	103	119	129	137	0.620482	0.716867	0.777108	0.825301
configuration 2	103	113	133	135	0.620482	0.680723	0.801205	0.813253
configuration 3	103	127	126	134	0.620482	0.76506	0.759036	0.807229
configuration 4	101	122	127	133	0.608434	0.73494	0.76506	0.801205
configuration 5	61	113	82	100	0.36747	0.680723	0.493976	0.60241
configuration 6	67	85	85	124	0.403614	0.512048	0.512048	0.746988
configuration 7	75	86	99	64	0.451807	0.518072	0.596386	0.385542
configuration 8	71	113	92	0	0.427711	0.680723	0.554217	0
configuration 9	42	108	63	115	0.253012	0.650602	0.379518	0.692771
configuration 10	60	90	96	73	0.361446	0.542169	0.578313	0.439759
configuration 11	0	104	86	114	0	0.626506	0.518072	0.686747
configuration 12	83	60	57	108	0.5	0.361446	0.343373	0.650602
configuration 13	62	91	61	115	0.373494	0.548193	0.36747	0.692771
configuration 14	61	103	83	0	0.36747	0.620482	0.5	0
configuration 15	0	99	76	90	0	0.596386	0.457831	0.542169
configuration 16	51	0	104	148	0.307229	0	0.626506	0.891566
configuration 17	66	94	84	124	0.39759	0.566265	0.506024	0.746988
configuration 18	63	78	98	73	0.379518	0.46988	0.590361	0.439759
configuration 19	0	111	94	132	0	0.668675	0.566265	0.795181
configuration 20	71	55	64	85	0.427711	0.331325	0.385542	0.512048
configuration 21	60	118	30	62	0.361446	0.710843	0.180723	0.373494
configuration 22	71	111	76	108	0.427711	0.668675	0.457831	0.650602
configuration 23	59	96	66	120	0.355422	0.578313	0.39759	0.722892
configuration 24	0	71	115	0	0	0.427711	0.692771	0
configuration 25	38	60	92	85	0.228916	0.361446	0.554217	0.512048
configuration 26	68	106	104	126	0.409639	0.638554	0.626506	0.759036
configuration 27	76	65	54	122	0.457831	0.391566	0.325301	0.73494
configuration 28	102	0	86	114	0.614458	0	0.518072	0.686747
configuration 29	45	114	105	113	0.271084	0.686747	0.63253	0.680723
configuration 0	107	122	135	136	0.644578	0.73494	0.813253	0.819277
configuration 1	106	119	135	135	0.638554	0.716867	0.813253	0.813253
configuration 2	104	126	134	135	0.626506	0.759036	0.807229	0.813253
configuration 3	102	118	132	135	0.614458	0.710843	0.795181	0.813253
configuration 4	102	119	124	134	0.614458	0.716867	0.746988	0.807229
configuration 5	69	74	118	118	0.415663	0.445783	0.710843	0.710843
configuration 6	67	90	121	70	0.403614	0.542169	0.728916	0.421687
configuration 7	78	107	65	120	0.46988	0.644578	0.391566	0.722892
configuration 8	84	94	83	63	0.506024	0.566265	0.5	0.379518
configuration 9	72	98	113	60	0.433735	0.590361	0.680723	0.361446
configuration 10	60	110	120	66	0.361446	0.662651	0.722892	0.39759
configuration 11	74	102	115	100	0.445783	0.614458	0.692771	0.60241
configuration 12	73	106	123	107	0.439759	0.638554	0.740964	0.644578
configuration 13	68	50	99	61	0.409639	0.301205	0.596386	0.36747
configuration 14	62	0	84	93	0.373494	0	0.506024	0.560241
configuration 15	59	107	75	83	0.355422	0.644578	0.451807	0.5
configuration 16	60	98	92	119	0.361446	0.590361	0.554217	0.716867
configuration 17	73	54	92	101	0.439759	0.325301	0.554217	0.608434
configuration 18	62	98	88	114	0.373494	0.590361	0.53012	0.686747
configuration 19	69	101	90	89	0.415663	0.608434	0.542169	0.536145
configuration 20	32	85	113	82	0.192771	0.512048	0.680723	0.493976
configuration 21	78	83	76	83	0.46988	0.5	0.457831	0.5
configuration 22	58	105	102	113	0.349398	0.63253	0.614458	0.680723
configuration 23	64	104	80	110	0.385542	0.626506	0.481928	0.662651
configuration 24	0	108	117	63	0	0.650602	0.704819	0.379518
configuration 25	50	96	97	82	0.301205	0.578313	0.584337	0.493976
configuration 26	86	89	89	100	0.518072	0.536145	0.536145	0.60241
configuration 27	75	101	86	58	0.451807	0.608434	0.518072	0.349398
configuration 28	57	103	109	121	0.343373	0.620482	0.656627	0.728916
configuration 29	78	77	90	126	0.46988	0.463855	0.542169	0.759036
MEAN					0.390703	0.540743	0.580562	0.590582
t-test						2.2e-16	2.2e-16	2.2e-16
