# Supplementary material for: Discrete Logic Modelling Optimization to Contextualize Prior Knowledge Networks Using PRUNET
Source: PLoS One. 2015 Jun 9;10(6):e0127216. doi: 10.1371/journal.pone.0127216 (PMC4461287; doi:10.1371/journal.pone.0127216)
Supplement: S3 Table — (XLSX) [file pone.0127216.s010.xlsx]

## Sheet: EMT perturbation
	count	score			Epithelial	SNAI1 = 1		Mesenchymal
configuration 0	0	0		CDH1	1		CDH1	0
configuration 1	0	0		MIR-200	1		MIR-200	0
configuration 2	6	1		MIR-203	1		MIR-203	0
configuration 3	6	1		SNAI1	0		SNAI1	1
configuration 4	0	0		ZEB1	0		ZEB1	1
configuration 5	0	0		ZEB2	0		ZEB2	1
configuration 6	0	0
configuration 7	0	0
configuration 8	0	0
configuration 9	0	0
configuration 10	6	1
configuration 11	0	0
configuration 12	0	0
configuration 13	0	0
configuration 14	0	0
configuration 15	0	0
configuration 16	0	0
configuration 17	6	1
configuration 18	0	0
configuration 19	0	0
configuration 20	0	0
configuration 21	6	1
configuration 22	6	1
configuration 23	0	0
configuration 24	0	0
configuration 25	0	0
configuration 26	0	0
configuration 27	0	0
configuration 28	0	0
configuration 29	6	1
configuration 30	0	0
configuration 31	0	0
configuration 32	0	0
configuration 33	0	0
configuration 34	0	0
configuration 35	6	1
configuration 36	0	0
configuration 37	0	0
configuration 38	0	0
configuration 39	6	1
configuration 40	0	0
configuration 41	0	0
configuration 42	0	0
configuration 43	6	1
configuration 44	6	1
configuration 45	6	1
configuration 46	0	0
configuration 47	0	0
configuration 48	0	0
configuration 49	0	0

## Sheet: THelper perturbation
	count	score			Th1	GATA3 = 1		Th2
configuration 0	27	0.75		FOXP3	0		FOXP3	0
configuration 1	25	0.694444		GATA3	0		GATA3	1
configuration 2	27	0.75		IFNB	0		IFNB	0
configuration 3	27	0.75		IFNBR	0		IFNBR	0
configuration 4	29	0.805556		IFNG	1		IFNG	0
configuration 5	27	0.75		IFNGR	1		IFNGR	0
configuration 6	27	0.75		IL10	0		IL10	1
configuration 7	27	0.75		IL10R	0		IL10R	1
configuration 8	0	0		IL12	0		IL12	0
configuration 9	29	0.805556		IL12R	0		IL12R	0
configuration 10	31	0.861111		IL17	0		IL17	0
configuration 11	26	0.722222		IL18	0		IL18	0
configuration 12	26	0.722222		IL18R	0		IL18R	0
configuration 13	25	0.694444		IL2	0		IL2	0
configuration 14	31	0.861111		IL23	0		IL23	0
configuration 15	29	0.805556		IL23R	0		IL23R	0
configuration 16	27	0.75		IL2R	0		IL2R	0
configuration 17	29	0.805556		IL4	0		IL4	1
configuration 18	30	0.833333		IL4R	0		IL4R	1
configuration 19	29	0.805556		IL6	0		IL6	0
configuration 20	26	0.722222		IL6R	0		IL6R	0
configuration 21	28	0.777778		IRAK	0		IRAK	0
configuration 22	31	0.861111		JAK1	0		JAK1	0
configuration 23	32	0.888889		JAK3	0		JAK3	0
configuration 24	0	0		NFAT	0		NFAT	0
configuration 25	25	0.694444		RORGT	0		RORGT	0
configuration 26	28	0.777778		SOCS1	1		SOCS1	0
configuration 27	29	0.805556		STAT1	0		STAT1	0
configuration 28	27	0.75		STAT3	0		STAT3	1
configuration 29	27	0.75		STAT4	0		STAT4	0
configuration 30	28	0.777778		STAT5	0		STAT5	0
configuration 31	30	0.833333		STAT6	0		STAT6	1
configuration 32	27	0.75		TBET	1		TBET	0
configuration 33	27	0.75		TCR	0		TCR	0
configuration 34	29	0.805556		TGFB	0		TGFB	0
configuration 35	27	0.75		TGFBR	0		TGFBR	0
configuration 36	27	0.75
configuration 37	27	0.75
configuration 38	27	0.75
configuration 39	27	0.75
configuration 40	27	0.75
configuration 41	30	0.833333
configuration 42	30	0.833333
configuration 43	29	0.805556
configuration 44	26	0.722222
configuration 45	27	0.75
configuration 46	27	0.75
configuration 47	27	0.75
configuration 48	27	0.75
configuration 49	29	0.805556

## Sheet: iPSC perturbation
	count	score			Differentiated	SOX2 = 1		iPSC
configuration 0	0	0		AFP	1	POU5F1 = 1	AFP	0
configuration 1	0	0		BMP2	1	KLF4 = 1	BMP2	0
configuration 2	0	0		BMP2K	1		BMP2K	0
configuration 3	0	0		CAMP	0		CAMP	0
configuration 4	0	0		CDX2	1		CDX2	0
configuration 5	48	0.923077		CEBPA	1		CEBPA	1
configuration 6	0	0		CGA	1		CGA	0
configuration 7	47	0.903846		CGB	1		CGB	0
configuration 8	49	0.942308		CSH1	1		CSH1	0
configuration 9	0	0		CTNNB1	0		CTNNB1	0
configuration 10	0	0		E2F4	0		E2F4	0
configuration 11	13	0.25		FOXA1	1		FOXA1	0
configuration 12	48	0.923077		FOXA2	1		FOXA2	0
configuration 13	14	0.269231		FOXD3	0		FOXD3	1
configuration 14	27	0.519231		FOXO1A	0		FOXO1A	1
configuration 15	46	0.884615		GATA2	1		GATA2	0
configuration 16	0	0		GATA3	1		GATA3	0
configuration 17	0	0		GATA4	0		GATA4	0
configuration 18	47	0.903846		GATA6	1		GATA6	0
configuration 19	14	0.269231		GDF3	0		GDF3	1
configuration 20	49	0.942308		HNF4A	1		HNF4A	0
configuration 21	49	0.942308		KLF4	0		KLF4	1
configuration 22	49	0.942308		LEF1	1		LEF1	0
configuration 23	17	0.326923		LEF1_CTNNB1	1		LEF1_CTNNB1	0
configuration 24	17	0.326923		LMCD1	0		LMCD1	1
configuration 25	49	0.942308		MAD	0		MAD	0
configuration 26	48	0.923077		MAD_MAX	0		MAD_MAX	0
configuration 27	18	0.346154		MAX	0		MAX	0
configuration 28	16	0.307692		MYC	1		MYC	1
configuration 29	14	0.269231		MYC_MAX	1		MYC_MAX	1
configuration 30	30	0.576923		MYC_SP1	1		MYC_SP1	1
configuration 31	0	0		NANOG	0		NANOG	1
configuration 32	46	0.884615		NFYA	0		NFYA	1
configuration 33	37	0.711538		PBX1	0		PBX1	1
configuration 34	17	0.326923		PIAS1	0		PIAS1	1
configuration 35	0	0		PIASY	0		PIASY	1
configuration 36	23	0.442308		POU5F1	0		POU5F1	1
configuration 37	17	0.326923		POU5F1_FOXD3	0		POU5F1_FOXD3	1
configuration 38	17	0.326923		POU5F1_SOX2	0		POU5F1_SOX2	1
configuration 39	15	0.288462		PRDM14	0		PRDM14	1
configuration 40	47	0.903846		SALL4	1		SALL4	1
configuration 41	17	0.326923		SOX17	1		SOX17	0
configuration 42	48	0.923077		SOX2	0		SOX2	1
configuration 43	12	0.230769		SP1	0		SP1	0
configuration 44	23	0.442308		SP3	1		SP3	0
configuration 45	48	0.923077		SUMO1	0		SUMO1	1
configuration 46	22	0.423077		T	1		T	0
configuration 47	48	0.923077		TCF3	0		TCF3	0
configuration 48	22	0.423077		TDGF1	0		TDGF1	1
configuration 49	13	0.25		ZFP42	0		ZFP42	1
				ZIC3	0		ZIC3	1
				ZNF206	0		ZNF206	1

## Sheet: hESC-cardiomyocyte_perturbation
	count				hESC	SOX2=0		cardiomyocyte
configuration 46	53	0.638554		JUN	0	MEF2C=1	JUN	1
configuration 49	53	0.638554		A2M	0		A2M	1
configuration 4	49	0.590361		ABRA	0		ABRA	1
configuration 10	49	0.590361		ACTA2	0		ACTA2	1
configuration 30	49	0.590361		ACTG2	0		ACTG2	1
configuration 41	49	0.590361		ADORA1	0		ADORA1	1
configuration 15	48	0.578313		BCL2L11	1		BCL2L11	0
configuration 43	47	0.566265		BRCA1	1		BRCA1	0
configuration 17	46	0.554217		BRCA2	1		BRCA2	0
configuration 21	46	0.554217		C13orf15	0		C13orf15	1
configuration 42	46	0.554217		CCL2	0		CCL2	1
configuration 47	45	0.542169		CCNA2	1		CCNA2	0
configuration 5	44	0.53012		CCNB1	1		CCNB1	0
configuration 6	44	0.53012		CCND2	0		CCND2	1
configuration 9	44	0.53012		CD44	0		CD44	1
configuration 12	44	0.53012		CDC20	1		CDC20	0
configuration 24	42	0.506024		CDC42	0		CDC42	1
configuration 25	42	0.506024		CDH1	1		CDH1	0
configuration 8	41	0.493976		CDK1	1		CDK1	0
configuration 13	41	0.493976		CDK6	0		CDK6	1
configuration 35	41	0.493976		CDKN1A	0		CDKN1A	1
configuration 44	40	0.481928		CDKN2A	0		CDKN2A	1
configuration 14	39	0.46988		CNN1	0		CNN1	1
configuration 38	39	0.46988		CYP2J2	0		CYP2J2	1
configuration 29	38	0.457831		CYR61	0		CYR61	1
configuration 34	38	0.457831		DAB2	0		DAB2	1
configuration 23	36	0.433735		DNMT3A	1		DNMT3A	0
configuration 3	34	0.409639		DNMT3B	1		DNMT3B	0
configuration 22	34	0.409639		DUSP1	0		DUSP1	1
configuration 26	13	0.156627		EDN1	0		EDN1	1
configuration 20	7	0.0843373		EDNRA	0		EDNRA	1
configuration 32	3	0.0361446		ESRRG	0		ESRRG	1
configuration 0	0	0		FANCD2	1		FANCD2	0
configuration 1	0	0		GATA4	0		GATA4	1
configuration 2	0	0		GATA6	0		GATA6	1
configuration 7	0	0		GJA1	1		GJA1	0
configuration 11	0	0		HAND1	0		HAND1	1
configuration 16	0	0		HAPLN1	0		HAPLN1	1
configuration 18	0	0		HMGA1	0		HMGA1	1
configuration 19	0	0		IER3	0		IER3	1
configuration 27	0	0		IL8	0		IL8	1
configuration 28	0	0		KLF2	0		KLF2	1
configuration 31	0	0		LEFTY1	1		LEFTY1	0
configuration 33	0	0		MEF2A	0		MEF2A	1
configuration 36	0	0		MEF2C	0		MEF2C	1
configuration 37	0	0		MITF	0		MITF	1
configuration 39	0	0		MMP1	0		MMP1	1
configuration 40	0	0		MMP11	0		MMP11	1
configuration 45	0	0		MMP2	0		MMP2	1
configuration 48	0	0		MYB	1		MYB	0
				MYH11	0		MYH11	1
				MYH6	0		MYH6	1
				MYH7	0		MYH7	1
				MYL4	0		MYL4	1
				MYL9	0		MYL9	1
				MYOCD	0		MYOCD	0
				NANOG	1		NANOG	0
				NKX2-5	0		NKX2-5	0
				NPPA	0		NPPA	1
				PENK	0		PENK	1
				PKP2	0		PKP2	1
				PLD1	0		PLD1	1
				PLXNA2	0		PLXNA2	1
				POU5F1	1		POU5F1	0
				PPARGC1A	0		PPARGC1A	1
				RAC1	0		RAC1	1
				RAD51	1		RAD51	0
				RNF14	1		RNF14	1
				RUNX1	0		RUNX1	1
				S1PR1	0		S1PR1	1
				SALL4	1		SALL4	0
				SEMA3C	0		SEMA3C	1
				SEMA6A	1		SEMA6A	0
				SNAI2	0		SNAI2	1
				SOX2	1		SOX2	0
				TAGLN	0		TAGLN	0
				TBX2	0		TBX2	1
				TGFB2	0		TGFB2	1
				THBD	0		THBD	1
				TLL1	0		TLL1	0
				TNNC1	0		TNNC1	1
				VCAM1	0		VCAM1	1
				ZFP42	1		ZFP42	0
