# Supplementary material for: Discrete Logic Modelling Optimization to Contextualize Prior Knowledge Networks Using PRUNET
Source: PLoS One. 2015 Jun 9;10(6):e0127216. doi: 10.1371/journal.pone.0127216 (PMC4461287; doi:10.1371/journal.pone.0127216)
Supplement: S4 Table — (XLSX) [file pone.0127216.s011.xlsx]

## Sheet: EMT single gene
Runs_CDH1_missing	Runs_CDH1_wrong	Runs_MIR-200_missing	Runs_MIR-200_wrong	Runs_MIR-203_missing	Runs_MIR-203_wrong	Runs_SNAI1_missing	Runs_SNAI1_wrong	Runs_ZEB1_missing	Runs_ZEB1_wrong	Runs_ZEB2_missing	Runs_ZEB2_wrong
12	10	12	11	12	12	11	10	12	11	12	11
12	12	12	11	12	12	11	10	12	11	12	6
12	12	12	11	12	12	11	10	12	11	12	6
12	12	12	11	12	10	11	10	12	11	12	11
12	12	12	11	12	12	11	10	12	11	12	6
12	12	12	11	12	12	12	10	12	11	12	6
12	12	12	11	12	12	12	10	12	11	12	11
12	12	12	11	12	12	12	10	12	11	12	6
12	12	12	11	12	12	11	10	12	11	12	6
12	12	12	11	12	12	12	10	12	11	12	11
12	10	12	11	12	10	11	10	12	11	12	11
12	12	10	11	12	10	12	10	12	11	12	6
12	12	12	11	12	12	12	10	12	11	12	11
12	12	12	11	12	10	12	10	12	11	12	11
12	12	12	11	12	10	11	10	12	11	12	11
12	12	12	11	12	10	12	10	12	11	12	6
12	12	12	11	12	10	12	10	12	11	12	11
12	12	12	11	12	10	11	10	12	11	12	11
12	12	12	11	12	10	12	10	12	11	12	11
12	12	12	11	12	10	11	10	12	11	12	6
12	12	12	11	12	10	12	10	11	11	12	11
12	12	12	11	12	10	12	10	11	11	12	11
12	12	12	11	12	10	12	10	11	11	12	6
12	12	12	11	12	10	12	10	12	11	12	6
12	12	12	11	12	10	11	10	12	11	12	11
10	12	12	11	12	12	11	10	12	11	12	11
12	12	12	11	12	12	12	10	11	11	12	11
12	12	12	11	12	12	12	10	12	11	12	11
12	12	12	11	12	12	12	10	12	11	11	11
12	12	11	11	12	12	12	10	12	11	12	6
12	12	12	11	12	12	12	10	12	11	11	6
12	12	12	11	12	12	11	10	12	11	6	11
12	12	12	11	12	12	11	10	11	11	11	6
12	10	12	11	12	12	12	10	12	11	11	11
12	12	11	11	12	12	11	10	12	11	12	11
12	12	12	11	12	10	12	10	12	11	12	11
12	12	12	11	12	10	12	10	12	11	12	11
12	12	12	11	12	10	12	10	12	11	12	11
12	12	12	11	12	10	12	10	12	11	12	6
12	12	12	11	12	12	12	10	11	11	12	6
12	12	12	11	12	12	11	10	12	11	12	11
12	12	12	11	12	12	11	10	12	11	12	11
12	10	12	11	12	12	12	10	12	11	12	11
12	12	12	11	12	12	11	10	12	11	12	11
12	12	12	11	12	10	12	10	12	11	12	11
12	12	12	11	12	10	12	10	12	11	12	11
12	10	12	11	12	10	11	10	12	11	12	11
12	12	12	11	12	10	11	10	12	11	12	6
12	12	12	11	12	10	12	10	12	11	12	11
12	12	12	11	12	10	12	10	12	11	12	11

## Sheet: EMT combinations genes
Runs_genes_0_missing	Runs_genes_0_wrong	Runs_genes_1_missing	Runs_genes_1_wrong	Runs_genes_2_missing	Runs_genes_2_wrong	Runs_genes_3_missing	Runs_genes_3_wrong	Runs_genes_4_missing	Runs_genes_4_wrong	Runs_genes_5_missing	Runs_genes_5_wrong
12	12	12	8	11	8	12	10	11	10	12	11
12	12	12	12	12	12	12	6	10	10	12	11
12	12	12	12	12	8	12	6	11	10	12	6
12	12	12	12	12	8	12	6	9	10	12	11
12	12	12	12	12	8	12	8	9	10	12	6
12	12	12	11	12	8	12	6	12	8	11	12
12	12	12	11	12	8	12	6	12	8	9	12
12	12	12	11	12	8	12	6	12	8	10	12
12	12	12	11	12	8	11	6	12	8	12	10
12	12	12	11	12	8	12	6	12	8	11	12
12	12	12	12	12	10	12	6	12	10	10	10
12	12	12	10	12	8	12	9	10	8	12	10
12	12	12	12	12	8	12	6	12	8	12	10
12	12	12	12	12	12	11	6	12	10	12	10
12	12	12	12	12	10	10	6	12	10	12	10
12	12	12	11	12	8	9	9	8	8	6	12
12	12	12	11	12	8	10	6	10	8	12	12
12	12	12	11	11	8	8	9	11	8	6	12
12	12	12	11	12	8	9	9	11	8	6	12
12	12	12	11	12	8	9	9	10	8	6	12
12	12	12	11	12	10	12	9	12	10	11	10
12	12	12	6	12	10	12	9	12	10	11	10
12	12	11	6	12	10	12	9	12	10	8	10
12	12	12	6	12	6	12	9	12	8	10	10
12	12	12	6	12	10	12	6	12	10	9	10
12	12	12	11	11	8	12	6	12	10	12	6
12	12	12	11	12	8	11	6	12	10	12	6
12	12	12	11	12	8	10	6	12	10	11	11
12	12	12	11	12	8	12	6	12	10	12	11
12	12	12	11	10	8	12	6	12	10	11	11
12	12	11	11	12	10	10	9	12	6	6	11
12	12	12	11	12	10	9	12	12	9	9	11
12	12	11	11	11	10	11	9	12	9	12	11
12	12	12	11	11	10	11	9	12	7	10	11
12	12	12	11	12	10	11	12	12	9	11	11
12	12	12	10	12	8	11	9	11	12	10	10
12	12	12	10	12	8	11	9	11	12	10	10
12	12	11	10	12	8	11	9	11	12	8	10
12	12	11	10	12	8	11	9	12	12	8	10
12	12	12	10	12	8	11	9	12	12	10	10
12	12	12	12	12	12	12	6	12	8	11	11
12	12	12	12	12	12	10	6	12	8	12	11
12	12	12	12	12	12	11	6	12	8	11	11
12	12	12	12	11	12	12	6	12	8	9	11
12	12	12	12	12	12	12	6	12	8	10	11
12	12	12	12	11	8	12	12	11	8	9	12
12	12	12	12	12	8	12	12	11	8	9	12
12	12	12	12	12	8	12	12	10	8	8	12
12	12	12	12	12	8	12	12	11	8	6	12
12	12	12	10	12	8	11	6	11	8	8	12

## Sheet: Th1-Th2 single gene
Runs_FOXP3_missing	Runs_FOXP3_wrong	Runs_GATA3_missing	Runs_GATA3_wrong	Runs_IFNB_missing	Runs_IFNB_wrong	Runs_IFNBR_missing	Runs_IFNBR_wrong	Runs_IFNG_missing	Runs_IFNG_wrong	Runs_IFNGR_missing	Runs_IFNGR_wrong	Runs_IL10_missing	Runs_IL10_wrong	Runs_IL10R_missing	Runs_IL10R_wrong	Runs_IL12_missing	Runs_IL12_wrong	Runs_IL12R_missing	Runs_IL12R_wrong	Runs_IL17_missing	Runs_IL17_wrong	Runs_IL18_missing	Runs_IL18_wrong	Runs_IL18R_missing	Runs_IL18R_wrong	Runs_IL2_missing	Runs_IL2_wrong	Runs_IL23_missing	Runs_IL23_wrong	Runs_IL23R_missing	Runs_IL23R_wrong	Runs_IL2R_missing	Runs_IL2R_wrong	Runs_IL4_missing	Runs_IL4_wrong	Runs_IL4R_missing	Runs_IL4R_wrong	Runs_IL6_missing	Runs_IL6_wrong	Runs_IL6R_missing	Runs_IL6R_wrong	Runs_IRAK_missing	Runs_IRAK_wrong	Runs_JAK1_missing	Runs_JAK1_wrong	Runs_JAK3_missing	Runs_JAK3_wrong	Runs_NFAT_missing	Runs_NFAT_wrong
62	64	65	63	66	63	67	65	63	66	66	66	34	63	64	63	64	65	65	60	66	66	64	65	65	32	66	62	67	63	65	64	65	64	65	63	67	65	64	61	64	63	65	62	65	63	65	66	69	64
62	64	64	63	67	63	66	65	63	65	64	66	64	63	63	63	64	65	62	61	66	66	64	65	65	61	66	64	66	63	64	64	65	64	64	63	65	66	63	64	66	62	65	63	65	65	64	65	67	62
63	64	64	62	65	59	66	64	63	65	32	65	63	63	63	63	64	65	64	61	65	65	64	65	65	61	65	33	64	62	63	59	65	63	64	63	65	66	63	64	64	62	65	59	65	64	62	66	64	62
62	63	64	61	66	63	66	64	63	64	65	65	63	63	63	63	62	64	64	60	65	65	64	65	65	60	65	63	65	64	63	63	65	63	64	63	65	64	63	64	65	61	64	63	64	63	64	63	63	62
62	63	64	61	65	62	66	63	63	62	32	65	63	63	63	63	64	64	64	61	65	65	64	65	64	60	65	63	65	66	63	63	65	63	64	63	64	63	63	63	64	61	64	63	64	63	64	63	63	64
64	61	66	63	66	63	63	63	65	66	66	66	64	63	65	63	64	66	64	61	63	63	64	64	64	65	63	64	65	63	66	59	64	62	64	65	67	63	64	62	65	63	63	64	67	67	66	63	67	66
64	55	64	63	65	63	63	63	64	65	65	64	61	63	65	63	63	63	63	61	63	34	63	63	64	65	63	64	66	65	66	63	64	61	63	64	66	63	64	63	64	65	63	63	65	67	65	65	66	65
63	60	64	63	64	63	63	63	59	31	64	64	63	63	65	61	63	63	63	61	63	63	63	63	63	59	63	60	65	61	64	63	63	60	63	64	36	63	63	63	63	61	63	63	66	66	66	65	66	66
63	59	63	63	64	63	63	62	57	65	64	63	63	63	63	63	63	63	61	61	62	63	63	61	63	27	63	63	66	65	64	63	63	60	63	64	66	63	63	63	62	61	63	63	64	66	65	65	66	63
63	51	34	63	64	63	63	62	64	67	64	63	63	63	63	63	63	65	63	63	62	62	63	63	63	60	63	62	66	60	64	63	63	60	63	64	66	63	63	63	62	61	63	62	64	66	65	63	66	65
64	62	63	63	64	66	66	29	32	63	66	65	65	64	63	66	67	65	66	61	64	66	68	65	64	61	63	65	64	64	66	67	66	62	63	63	67	66	64	34	63	65	66	67	66	63	66	68	63	61
65	59	34	63	64	64	65	64	59	63	66	64	65	63	63	64	67	64	66	63	64	64	68	65	64	60	63	63	64	64	65	67	65	62	64	62	65	64	64	63	64	64	66	66	66	63	64	66	63	59
64	27	63	34	64	64	65	64	59	53	31	64	65	63	63	65	65	64	65	64	64	62	66	59	63	59	63	63	64	63	65	63	65	62	63	61	64	64	63	63	64	64	65	65	64	64	64	63	63	60
64	0	63	63	64	64	62	62	31	61	65	63	65	63	63	64	65	62	65	61	64	62	67	63	63	59	63	61	64	63	65	60	65	61	63	61	65	64	63	61	64	63	65	64	64	62	62	65	63	59
63	28	63	63	63	64	63	64	64	61	31	63	65	61	63	62	64	64	64	62	63	61	66	63	63	59	63	63	62	63	64	64	64	60	63	61	64	64	63	63	64	63	65	64	64	59	62	65	63	60
63	0	63	63	65	65	64	63	65	64	65	65	65	63	63	64	61	64	65	63	67	65	64	65	65	59	66	66	65	62	67	63	67	64	64	66	66	61	65	65	64	65	62	68	66	63	63	66	63	59
63	64	65	63	64	65	64	63	53	67	65	63	63	63	34	63	63	64	65	62	67	65	64	64	65	59	66	66	64	62	67	64	65	62	63	63	66	64	65	63	64	63	62	66	65	63	64	65	63	60
64	63	65	63	64	64	64	63	65	66	63	63	61	63	63	63	63	63	65	60	66	34	63	64	65	59	66	64	63	61	66	61	65	62	63	63	34	63	65	61	64	62	62	65	65	63	63	63	63	60
63	27	61	63	63	63	64	61	64	66	63	62	63	63	62	62	63	63	64	61	66	64	63	63	64	59	65	64	64	61	66	63	64	64	63	65	65	63	65	61	64	62	62	65	64	63	63	63	63	59
64	64	63	61	63	63	64	63	63	66	63	62	62	63	62	60	63	63	65	61	66	64	63	63	64	59	64	64	63	61	66	62	64	61	61	63	64	63	65	62	64	62	62	65	64	63	63	63	63	60
64	59	63	64	66	63	65	65	65	64	66	64	64	63	34	66	62	65	65	34	66	64	66	34	63	62	66	59	65	62	66	64	65	63	64	64	61	64	66	64	63	64	64	63	67	66	63	65	65	67
62	62	63	63	64	62	64	61	63	65	64	63	63	66	63	63	64	65	63	49	65	63	66	63	64	62	66	65	65	61	65	63	65	65	64	63	65	63	65	34	64	62	63	65	66	66	63	65	64	65
62	62	62	61	64	62	64	63	64	65	65	63	64	65	63	63	62	64	63	64	65	62	65	63	64	64	66	65	65	61	65	65	65	63	63	63	64	63	65	64	65	61	63	65	66	65	63	63	64	65
63	65	33	62	64	62	64	63	64	65	64	63	63	65	63	65	64	64	63	59	64	62	65	63	64	33	65	65	65	60	65	61	65	63	63	63	64	63	65	63	63	61	63	64	64	64	63	65	63	63
61	63	58	62	63	62	63	63	51	59	63	63	63	64	63	63	63	64	63	31	63	62	65	63	64	55	66	64	64	60	65	60	64	63	63	63	64	63	65	64	64	61	63	64	64	62	63	65	63	64
63	22	63	62	63	63	63	61	31	63	66	65	64	64	64	64	63	60	68	64	66	58	67	64	67	62	64	62	64	63	66	61	64	63	63	65	66	63	63	63	66	62	66	67	67	63	66	65	67	65
61	61	63	59	63	63	63	64	64	63	65	64	64	63	64	64	63	62	67	63	63	64	66	63	66	63	63	62	65	66	65	64	64	63	63	64	65	63	63	62	66	63	65	66	67	63	66	64	66	63
61	0	61	63	63	58	63	64	64	59	64	64	63	63	64	64	63	62	67	63	63	64	66	63	64	62	63	62	65	63	64	64	64	59	63	64	64	63	63	63	65	61	65	65	66	63	66	63	66	61
62	61	63	61	63	62	61	64	64	62	64	64	63	63	63	64	63	62	67	63	63	64	66	63	64	61	63	63	63	63	63	62	64	63	63	64	65	63	63	62	64	61	65	64	65	63	65	65	66	64
61	41	63	61	63	62	63	64	64	57	63	64	34	63	63	66	63	61	66	63	63	61	66	63	64	61	63	63	63	61	63	64	64	63	63	64	63	62	63	62	65	62	65	64	66	63	65	63	66	62
65	34	64	63	68	65	63	64	67	30	66	64	34	63	65	66	63	63	67	64	64	63	63	34	68	61	65	63	63	64	66	66	68	65	66	63	64	65	64	65	65	62	68	66	63	66	66	67	68	65
64	61	65	64	68	61	63	61	66	29	66	63	65	63	64	65	63	61	66	61	64	63	63	64	67	55	65	63	63	63	66	62	65	61	64	63	64	63	63	64	64	62	66	66	64	66	65	66	67	66
63	66	63	61	67	63	63	61	60	64	65	63	65	63	63	65	63	60	66	63	63	61	63	62	66	33	64	63	63	63	62	66	66	65	63	63	31	63	63	64	63	64	65	65	64	66	65	66	66	62
63	64	63	62	67	61	63	61	66	65	64	63	64	63	62	63	63	60	66	64	63	63	63	66	64	65	65	63	61	62	63	65	66	62	63	63	63	63	63	63	63	61	65	65	63	65	65	64	66	65
64	64	64	63	66	62	63	61	33	61	64	63	64	63	62	63	63	60	65	63	63	60	63	65	64	61	65	63	63	62	63	65	65	60	64	63	63	63	63	62	63	63	64	34	63	65	63	64	66	64
64	62	62	63	67	63	64	64	67	29	67	65	63	67	63	63	66	67	66	66	63	64	65	62	63	59	66	67	65	66	65	61	65	62	64	63	66	64	64	65	65	60	67	63	64	64	63	65	65	63
64	59	34	63	66	63	63	63	64	61	63	64	63	66	63	63	65	66	64	65	63	63	65	62	63	59	65	64	65	63	65	33	63	62	63	63	64	64	63	61	64	62	66	63	65	65	64	62	63	63
62	33	61	63	66	63	63	60	55	34	64	64	63	61	63	63	64	66	63	63	63	62	64	63	62	59	65	64	64	62	65	63	63	61	63	63	64	63	63	34	62	62	66	63	64	63	64	61	63	59
63	55	61	63	66	63	63	64	64	0	59	63	64	66	63	63	64	66	63	66	63	63	63	65	63	59	64	64	64	62	64	61	63	61	63	63	65	63	63	64	64	62	65	63	63	63	63	61	63	60
64	33	63	63	65	63	63	33	64	31	64	63	62	66	63	63	64	66	63	64	63	63	63	64	62	59	64	65	64	64	64	60	62	61	63	63	65	63	63	64	63	62	65	63	63	65	63	63	63	63
65	59	67	62	65	64	67	63	66	65	68	65	62	63	63	63	64	64	66	61	63	64	64	64	63	63	64	64	65	61	64	59	65	62	60	68	59	63	63	64	66	63	68	63	66	67	64	65	66	66
64	63	64	64	65	64	66	34	65	65	67	64	33	63	63	63	63	64	65	51	63	63	65	63	62	61	64	63	63	61	64	59	65	65	63	65	63	61	63	63	64	62	67	63	65	64	63	64	65	64
63	59	63	61	63	63	66	63	62	64	67	64	62	65	63	63	63	63	65	64	63	63	65	63	61	60	64	63	61	61	64	59	64	61	64	64	63	63	63	63	63	62	66	63	65	64	62	63	64	64
63	28	63	61	63	63	66	63	65	64	66	64	62	63	63	63	63	63	65	64	63	64	65	63	61	60	64	63	62	61	64	59	63	60	64	64	63	63	63	63	63	64	65	63	65	64	63	65	65	60
62	57	63	61	63	63	66	61	65	64	66	64	62	63	63	63	63	62	65	65	63	63	64	63	61	59	62	63	63	61	64	59	64	64	63	64	34	63	63	63	64	62	65	63	65	63	62	63	65	64
66	33	64	29	63	63	65	59	33	57	64	65	65	63	32	64	66	64	63	62	65	65	65	63	65	63	66	63	63	64	68	60	66	64	64	65	63	67	64	64	68	63	65	65	65	66	63	64	70	62
66	33	64	63	63	63	65	63	65	63	64	30	63	63	63	63	66	63	63	62	65	64	65	34	64	63	65	63	62	63	67	60	65	63	64	65	63	64	63	64	67	67	65	64	64	66	62	62	65	63
64	34	63	61	63	61	65	61	66	63	63	64	63	63	63	63	66	63	63	62	64	64	65	61	64	62	65	63	64	62	65	59	65	63	64	63	63	64	63	31	66	63	64	60	61	65	62	63	65	63
64	63	63	61	63	63	64	63	62	63	64	64	63	63	63	63	65	63	63	64	64	64	64	63	64	62	65	63	61	62	66	59	64	63	63	65	63	64	63	63	66	64	64	64	62	64	62	61	65	61
63	62	63	61	63	63	64	61	31	62	62	54	63	63	63	63	64	63	63	63	63	64	64	61	64	63	65	62	61	61	66	59	65	61	63	64	63	64	63	63	65	64	64	64	61	62	61	61	65	60
[truncated: 22 more columns]

## Sheet: Th1-Th2 combinations genes
Runs_genes_0_missing	Runs_genes_0_wrong	Runs_genes_1_missing	Runs_genes_1_wrong	Runs_genes_2_missing	Runs_genes_2_wrong	Runs_genes_3_missing	Runs_genes_3_wrong	Runs_genes_4_missing	Runs_genes_4_wrong	Runs_genes_5_missing	Runs_genes_5_wrong	Runs_genes_6_missing	Runs_genes_6_wrong	Runs_genes_7_missing	Runs_genes_7_wrong	Runs_genes_8_missing	Runs_genes_8_wrong	Runs_genes_9_missing	Runs_genes_9_wrong	Runs_genes_10_missing	Runs_genes_10_wrong	Runs_genes_11_missing	Runs_genes_11_wrong	Runs_genes_12_missing	Runs_genes_12_wrong	Runs_genes_13_missing	Runs_genes_13_wrong	Runs_genes_14_missing	Runs_genes_14_wrong	Runs_genes_15_missing	Runs_genes_15_wrong	Runs_genes_16_missing	Runs_genes_16_wrong	Runs_genes_17_missing	Runs_genes_17_wrong	Runs_genes_18_missing	Runs_genes_18_wrong	Runs_genes_19_missing	Runs_genes_19_wrong	Runs_genes_20_missing	Runs_genes_20_wrong	Runs_genes_21_missing	Runs_genes_21_wrong	Runs_genes_22_missing	Runs_genes_22_wrong	Runs_genes_23_missing	Runs_genes_23_wrong	Runs_genes_24_missing	Runs_genes_24_wrong
65	63	64	64	64	65	65	61	65	58	57	33	66	59	64	50	55	59	64	28	63	43	57	45	57	51	57	37	57	47	57	21	57	50	57	33	57	19	57	43	57	33	57	47	57	20	60	35	58	33
64	63	63	61	63	62	64	64	62	59	59	61	66	57	63	21	63	31	35	24	57	29	55	47	55	49	55	37	55	47	55	41	55	25	55	39	55	35	55	39	55	31	55	37	55	37	59	29	41	16
64	63	63	61	64	63	63	64	63	61	61	60	64	30	63	50	61	0	64	47	33	51	31	47	31	25	31	47	31	47	31	35	31	49	31	39	31	31	31	39	31	33	31	33	31	0	61	33	26	27
63	63	63	65	63	63	63	65	63	62	33	0	64	22	63	50	61	29	65	54	30	28	48	26	48	49	48	37	48	47	48	0	48	50	48	39	48	35	48	44	48	33	48	41	48	19	56	37	50	25
63	63	63	63	64	62	56	59	63	58	62	54	65	52	62	47	61	60	61	52	51	46	0	47	0	50	0	41	0	45	0	23	0	49	0	41	0	35	0	35	0	33	0	37	0	39	55	37	35	26
65	60	63	64	65	60	66	62	65	57	34	55	63	55	63	58	64	33	66	51	61	49	57	47	57	51	57	43	57	48	57	25	57	0	57	40	57	48	57	27	57	14	57	18	57	31	57	21	57	44
63	59	64	64	64	60	65	58	63	33	61	57	63	55	63	59	64	34	66	51	28	49	55	45	55	41	55	39	55	24	55	43	55	21	55	37	55	19	55	33	55	0	55	23	55	11	55	21	58	0
63	61	63	63	63	62	65	59	63	61	27	57	63	58	34	62	63	32	68	51	57	49	31	49	31	41	31	39	31	28	31	47	31	30	31	19	31	30	31	32	31	0	31	33	31	30	31	21	59	16
63	61	63	63	63	59	65	60	61	57	61	61	62	55	59	61	63	59	65	51	63	47	48	49	48	41	48	37	48	52	48	45	48	33	48	39	48	0	48	0	48	18	48	37	48	38	48	21	19	27
63	61	63	65	63	59	65	59	59	58	61	55	61	55	63	28	61	33	63	56	62	51	0	45	0	50	0	41	0	49	0	45	0	33	0	37	0	43	0	33	0	38	0	14	0	12	0	23	0	15
65	67	66	60	65	57	68	58	65	62	65	62	61	33	63	57	64	52	64	58	63	51	57	45	57	41	57	50	57	41	57	44	57	37	57	37	57	19	57	38	57	33	57	27	57	39	0	42	60	33
65	66	64	60	64	55	67	64	63	62	66	57	64	0	63	57	65	50	63	48	63	45	55	45	55	41	55	48	55	0	55	43	55	31	55	37	55	0	55	37	55	33	55	37	55	40	25	49	59	29
64	65	64	60	65	32	67	63	61	64	64	25	63	59	63	57	64	23	64	28	63	28	31	43	31	50	31	49	31	45	31	47	31	39	31	45	31	26	31	37	31	31	31	41	31	22	41	38	55	36
64	65	63	27	63	58	67	61	64	61	65	49	51	25	63	57	65	49	63	45	63	45	48	43	48	41	48	49	48	29	48	46	48	43	48	39	48	0	48	37	48	31	48	29	48	33	45	35	57	35
63	61	64	28	63	58	67	61	62	59	64	57	59	57	63	57	64	26	54	51	60	47	0	43	0	41	0	49	0	39	0	46	0	37	0	44	0	0	0	37	0	29	0	29	0	37	26	31	58	35
64	64	65	64	65	34	68	62	67	61	65	0	63	52	50	34	64	52	65	43	59	43	57	0	57	49	57	39	57	32	57	40	57	39	57	42	57	36	57	35	57	41	57	39	57	39	49	27	52	31
64	64	65	67	65	63	67	62	68	65	64	34	64	47	61	61	63	51	51	48	62	29	55	52	55	51	55	39	55	45	55	21	55	35	55	42	55	36	55	37	55	45	55	35	55	32	19	31	59	0
63	66	64	63	64	32	67	62	66	59	66	51	62	51	65	57	63	52	62	51	59	43	31	45	31	43	31	39	31	50	31	39	31	35	31	43	31	19	31	37	31	31	31	0	31	37	65	31	47	31
63	64	64	61	64	61	65	60	66	62	63	0	63	46	63	63	63	51	31	24	57	52	48	43	48	43	48	22	48	37	48	39	48	33	48	0	48	38	48	33	48	39	48	35	48	37	61	27	28	0
63	62	64	62	64	34	65	59	65	61	63	32	63	49	57	57	63	58	63	24	63	48	0	56	0	49	0	50	0	49	0	39	0	40	0	43	0	34	0	37	0	39	0	44	0	37	28	21	26	31
67	59	67	61	33	61	61	60	61	60	32	55	65	60	63	49	61	55	64	41	61	49	57	46	57	49	57	23	57	55	57	37	57	45	57	25	57	45	57	27	57	39	57	35	57	32	63	29	54	27
65	51	66	60	32	62	63	61	63	59	65	53	66	61	32	26	63	50	63	41	61	49	55	49	55	46	55	0	55	53	55	31	55	46	55	29	55	39	55	32	55	37	55	33	55	33	30	31	29	0
65	59	65	60	59	61	62	60	62	57	65	53	64	24	64	55	63	50	62	39	61	51	31	47	31	49	31	45	31	53	31	38	31	46	31	33	31	46	31	35	31	41	31	37	31	33	55	31	52	27
64	59	65	64	62	61	60	59	62	26	59	49	65	35	64	56	61	56	63	41	60	53	48	56	48	50	48	41	48	53	48	33	48	47	48	17	48	49	48	16	48	37	48	20	48	33	61	27	54	27
64	0	65	64	57	59	61	55	62	57	65	50	64	34	63	52	59	47	63	41	32	55	0	46	0	45	0	0	0	51	0	33	0	46	0	29	0	27	0	42	0	42	0	33	0	29	29	29	54	27
66	60	65	62	62	61	66	30	64	60	66	31	67	55	60	59	63	54	62	23	49	51	57	51	57	51	57	41	57	54	57	39	57	31	57	37	57	35	57	36	57	0	57	15	57	31	57	27	47	25
65	63	65	28	34	60	65	52	63	50	65	25	58	55	63	60	61	28	58	53	45	30	55	52	55	51	55	43	55	52	55	43	55	33	55	45	55	35	55	35	55	33	55	35	55	0	55	27	58	25
65	63	65	59	61	60	65	51	61	63	65	54	67	0	63	57	62	47	64	51	53	51	31	47	31	0	31	42	31	51	31	38	31	35	31	33	31	37	31	31	31	36	31	37	31	33	31	25	61	25
64	63	64	59	63	62	64	29	63	63	64	58	64	53	62	57	61	57	63	22	59	53	48	48	48	51	48	41	48	46	48	41	48	37	48	37	48	41	48	39	48	0	48	17	48	35	48	25	61	34
64	61	64	32	63	59	64	30	63	59	63	24	64	57	61	57	59	57	63	22	61	53	0	53	0	28	0	0	0	0	0	37	0	39	0	37	0	41	0	33	0	35	0	37	0	0	0	21	22	27
64	64	66	61	34	59	65	30	63	64	64	60	34	51	66	49	29	43	64	56	67	49	57	47	57	55	57	46	57	47	57	19	57	46	57	42	57	35	57	35	57	38	57	41	57	33	57	27	29	17
64	62	65	63	64	59	63	57	64	32	66	60	63	51	66	52	61	47	64	55	65	54	55	47	55	47	55	0	55	27	55	41	55	41	55	41	55	27	55	35	55	36	55	37	55	33	55	32	57	25
64	64	65	62	63	59	65	58	63	34	65	59	62	56	65	45	61	48	63	60	61	47	31	47	31	47	31	39	31	48	31	37	31	41	31	41	31	35	31	31	31	28	31	36	31	37	31	25	52	35
64	47	65	62	64	33	65	59	62	34	63	56	63	57	55	24	61	47	63	58	66	45	48	0	48	28	48	23	48	47	48	41	48	41	48	41	48	40	48	35	48	0	48	39	48	33	48	23	31	27
63	61	65	62	63	59	65	55	63	63	65	61	63	57	66	61	61	43	63	55	64	47	0	49	0	52	0	20	0	47	0	41	0	43	0	43	0	29	0	35	0	29	0	39	0	35	0	23	57	25
66	67	64	27	65	62	61	32	66	61	61	57	59	58	66	31	63	31	60	23	65	51	57	51	57	49	57	47	57	48	57	39	57	35	57	28	57	39	57	27	57	33	57	33	57	35	57	27	49	12
66	66	64	59	65	62	63	59	65	47	63	59	60	56	66	55	61	48	29	0	64	51	55	50	55	49	55	50	55	46	55	41	55	41	55	35	55	39	55	41	55	44	55	33	55	35	55	27	53	36
65	66	63	61	65	57	61	62	63	59	63	59	61	62	64	57	61	48	24	55	66	49	31	51	31	0	31	47	31	43	31	37	31	43	31	35	31	43	31	45	31	50	31	33	31	37	31	29	54	32
63	66	63	29	64	29	61	0	64	59	34	59	57	57	64	53	61	58	30	24	57	51	48	49	48	43	48	58	48	49	48	40	48	37	48	39	48	39	48	19	48	47	48	33	48	20	48	25	29	15
63	66	63	34	64	47	33	59	64	59	63	59	62	55	64	54	59	59	56	0	65	51	0	29	0	26	0	47	0	48	0	39	0	37	0	37	0	26	0	48	0	47	0	35	0	34	0	29	51	29
65	65	66	59	64	66	66	63	68	0	65	56	63	55	61	49	63	58	61	49	63	55	57	45	57	41	57	37	57	50	57	41	57	47	57	36	57	31	57	35	57	38	57	25	57	25	57	31	65	15
65	64	65	59	62	66	65	62	68	59	66	27	63	49	65	49	63	55	65	0	61	54	55	0	55	41	55	37	55	54	55	43	55	47	55	37	55	33	55	41	55	0	55	23	55	47	55	29	53	16
65	64	64	59	62	65	65	61	65	0	65	57	63	55	63	49	62	55	64	51	63	54	31	0	31	0	31	41	31	20	31	39	31	47	31	39	31	33	31	39	31	0	31	25	31	31	31	43	57	25
65	63	64	59	62	65	64	62	66	61	64	41	63	53	63	49	63	59	64	51	60	53	48	45	48	47	48	37	48	53	48	41	48	0	48	0	48	35	48	17	48	43	48	17	48	15	48	35	60	25
65	63	64	59	61	64	65	62	67	0	64	54	63	51	62	45	63	55	59	53	61	55	0	24	0	47	0	37	0	51	0	45	0	46	0	17	0	33	0	34	0	57	0	25	0	29	0	35	59	25
63	65	67	64	64	59	66	55	67	53	63	21	60	57	61	47	59	24	33	47	34	54	57	49	57	41	57	41	57	22	57	27	57	35	57	35	57	45	57	33	57	28	57	39	57	25	57	29	53	25
62	66	65	0	63	60	65	60	65	63	62	0	63	55	65	46	66	53	66	59	60	47	55	51	55	37	55	41	55	0	55	23	55	35	55	39	55	27	55	37	55	33	55	35	55	29	55	37	55	39
62	66	65	60	63	63	64	59	65	57	63	57	61	25	66	49	65	22	64	54	63	29	31	0	31	47	31	41	31	22	31	45	31	35	31	37	31	33	31	45	31	35	31	39	31	23	31	33	57	13
62	64	65	62	64	59	65	51	64	57	62	23	62	54	64	45	62	53	64	53	55	49	48	23	48	43	48	39	48	0	48	50	48	39	48	16	48	41	48	43	48	0	48	39	48	23	48	33	53	34
62	65	65	59	64	55	64	61	65	61	62	54	62	57	62	54	63	57	62	29	60	45	0	49	0	43	0	39	0	0	0	57	0	39	0	39	0	46	0	39	0	33	0	23	0	27	0	35	50	27
[truncated: 22 more columns]

## Sheet: iPSC single gene
Runs_AFP_missing	Runs_AFP_wrong	Runs_BMP2_missing	Runs_BMP2_wrong	Runs_BMP2K_missing	Runs_BMP2K_wrong	Runs_CAMP_missing	Runs_CAMP_wrong	Runs_CDX2_missing	Runs_CDX2_wrong	Runs_CEBPA_missing	Runs_CEBPA_wrong	Runs_CGA_missing	Runs_CGA_wrong	Runs_CGB_missing	Runs_CGB_wrong	Runs_CSH1_missing	Runs_CSH1_wrong	Runs_CTNNB1_missing	Runs_CTNNB1_wrong	Runs_E2F4_missing	Runs_E2F4_wrong	Runs_FOXA1_missing	Runs_FOXA1_wrong	Runs_FOXA2_missing	Runs_FOXA2_wrong	Runs_FOXD3_missing	Runs_FOXD3_wrong	Runs_FOXO1A_missing	Runs_FOXO1A_wrong	Runs_GATA2_missing	Runs_GATA2_wrong	Runs_GATA3_missing	Runs_GATA3_wrong	Runs_GATA4_missing	Runs_GATA4_wrong	Runs_GATA6_missing	Runs_GATA6_wrong	Runs_GDF3_missing	Runs_GDF3_wrong	Runs_HNF4A_missing	Runs_HNF4A_wrong	Runs_KLF4_missing	Runs_KLF4_wrong	Runs_LEF1_CTNNB1_missing	Runs_LEF1_CTNNB1_wrong	Runs_LEF1_missing	Runs_LEF1_wrong	Runs_LMCD1_missing	Runs_LMCD1_wrong
97	97	98	99	98	96	97	95	97	93	95	97	98	100	96	96	96	96	97	99	98	98	98	94	98	97	95	98	98	95	99	99	97	100	98	101	99	95	97	97	98	99	98	97	96	95	99	95	98	96
96	97	98	98	95	96	95	94	96	93	95	97	98	97	96	96	98	96	97	98	97	97	95	93	97	96	95	95	98	94	98	96	97	98	97	97	97	94	97	96	96	98	97	97	96	95	97	92	97	96
95	99	96	97	97	96	97	95	96	92	95	97	98	97	96	96	95	96	96	97	97	96	94	69	97	96	95	97	97	94	98	48	97	96	97	95	97	94	96	95	96	98	96	98	96	94	97	94	94	96
95	98	97	97	95	96	96	95	95	93	94	96	97	97	95	96	95	95	96	96	97	96	94	93	96	95	94	96	97	95	97	98	97	94	95	95	97	94	96	95	96	97	97	95	95	94	97	94	94	96
95	98	97	97	95	95	96	95	94	93	95	96	97	96	94	96	96	93	95	95	97	95	93	94	97	93	95	96	97	95	97	95	96	94	95	94	96	93	96	95	95	95	96	97	95	94	97	96	93	95
95	97	98	97	95	95	99	96	97	96	98	98	99	98	97	98	94	96	97	97	96	96	100	97	100	96	99	97	98	102	96	99	97	96	96	96	99	98	99	94	98	100	99	99	98	97	97	52	100	96
94	94	97	97	95	95	98	97	97	96	98	94	99	98	97	97	94	96	96	96	96	95	98	95	98	97	97	96	97	100	96	97	95	96	95	97	98	94	98	96	97	98	97	97	97	96	98	99	97	96
96	96	96	97	93	94	97	95	97	96	96	94	97	97	97	96	95	95	96	96	96	95	98	94	98	95	98	98	97	98	96	96	94	96	95	96	97	96	97	96	97	97	97	95	97	95	97	94	95	96
93	95	95	96	94	94	95	93	97	95	97	94	96	92	97	97	92	95	95	98	96	95	98	96	98	97	97	93	96	98	96	96	95	95	95	95	96	93	97	93	97	97	98	97	97	95	97	96	94	95
93	95	95	96	92	93	96	97	97	95	96	94	96	94	97	97	92	93	95	95	95	95	97	95	97	97	97	93	96	98	96	95	95	95	94	95	96	93	96	93	97	97	97	96	95	97	96	66	96	95
95	94	99	100	99	96	97	95	96	95	96	97	97	97	98	97	95	97	98	99	97	99	98	96	95	100	97	92	100	98	98	96	97	99	99	98	97	94	95	98	99	98	100	98	98	96	98	99	100	95
96	96	98	99	97	96	99	95	96	95	96	98	96	94	96	97	95	95	99	98	94	98	97	91	95	98	96	94	100	98	97	95	97	99	97	95	96	96	94	96	98	97	99	97	97	96	97	97	96	92
94	96	98	99	94	95	97	95	96	94	95	96	94	96	97	99	95	96	97	96	94	97	96	91	95	98	96	92	99	95	97	97	95	97	96	95	95	94	95	95	98	97	99	96	96	95	97	98	96	95
95	95	97	99	94	95	97	96	95	93	95	98	94	95	97	97	96	96	96	98	94	97	94	92	94	98	95	91	98	95	96	95	94	99	96	97	95	94	93	93	97	96	97	96	96	95	97	97	96	93
93	95	97	99	96	95	97	94	94	87	95	96	94	95	97	97	96	96	96	95	94	97	93	92	95	97	94	93	98	95	96	95	93	96	96	94	95	92	93	95	97	96	98	96	96	94	97	96	96	95
97	98	99	98	96	96	98	102	97	98	98	98	98	99	97	102	98	97	99	98	97	95	97	94	98	97	97	96	96	99	94	95	99	96	97	95	100	95	94	99	98	97	97	98	99	98	99	99	98	92
98	98	98	95	96	95	97	98	98	96	98	97	95	99	97	99	96	98	99	97	96	96	96	94	99	96	97	96	96	96	95	95	95	96	96	95	97	93	94	97	97	97	97	74	99	98	97	97	96	94
97	95	98	96	96	97	97	99	96	96	98	97	95	99	97	98	95	95	98	96	96	95	95	93	98	96	95	99	96	95	95	93	96	95	94	94	97	93	94	95	97	95	97	95	98	97	97	95	96	94
97	96	98	96	95	97	96	95	96	96	99	97	94	97	98	98	97	95	97	96	96	95	95	96	97	95	96	95	95	97	93	93	96	97	94	94	96	93	96	95	97	96	96	94	96	94	96	96	95	93
96	96	98	96	95	95	96	98	96	95	96	97	94	94	97	98	96	95	96	96	96	94	95	95	95	95	95	97	95	97	94	93	96	96	95	94	96	95	94	95	97	96	96	96	96	94	96	96	96	93
97	99	98	96	94	98	98	95	94	95	97	96	97	93	99	101	96	99	97	97	99	96	97	97	97	99	97	97	98	99	99	97	95	97	98	96	97	96	98	98	98	97	99	96	99	95	100	98	97	98
97	97	97	96	96	96	97	94	94	95	97	95	98	96	98	96	96	99	96	97	98	96	96	96	97	96	96	92	98	97	96	96	97	96	96	95	96	97	96	98	96	96	98	96	96	95	100	97	96	96
95	97	97	95	94	96	96	97	93	94	95	94	98	96	97	95	96	98	95	97	97	95	95	50	96	95	95	92	98	97	95	96	95	96	95	97	96	97	96	98	95	96	96	98	97	95	99	97	97	95
97	96	97	94	94	95	97	97	92	93	94	94	97	93	97	95	94	98	95	96	97	96	93	47	96	95	95	94	97	96	49	97	93	95	95	96	96	97	94	98	95	96	97	96	97	95	98	96	96	95
96	96	97	94	94	95	96	97	92	93	94	94	96	95	96	94	95	98	94	95	96	95	95	93	95	93	94	91	97	96	95	95	93	95	94	96	96	99	94	95	95	96	97	97	97	94	98	96	96	95
100	97	99	98	100	94	98	96	99	98	98	98	101	98	98	98	98	99	97	99	96	96	99	98	99	98	96	97	98	95	96	97	98	97	96	93	101	96	99	97	98	95	96	95	96	94	97	99	99	96
96	97	98	97	97	94	97	95	97	95	97	98	100	99	97	98	95	98	96	98	95	95	97	97	97	95	96	94	97	93	95	95	97	98	96	93	98	94	97	97	98	95	95	96	95	92	96	96	99	96
97	96	98	95	99	94	97	95	97	96	97	98	98	96	96	97	95	98	95	97	95	95	97	94	97	97	96	93	97	93	95	94	96	98	96	95	96	96	97	97	94	93	95	94	93	94	96	97	97	96
97	96	97	96	96	94	97	96	97	96	97	95	98	97	95	96	96	97	95	97	95	95	97	96	96	97	97	93	96	95	94	95	97	98	94	95	96	94	96	97	96	94	94	93	93	94	96	92	98	93
97	95	97	96	94	93	96	94	96	95	97	95	97	95	95	97	96	97	94	97	94	95	96	94	95	95	96	93	96	94	94	95	96	96	94	92	97	94	96	96	95	94	94	97	93	93	95	96	97	95
96	96	99	97	97	99	96	98	97	94	100	96	101	99	98	97	96	95	98	97	98	98	97	96	97	97	98	97	100	100	96	96	94	97	94	98	98	98	100	96	99	96	97	97	92	95	99	97	95	98
95	98	99	96	96	97	96	97	97	93	98	45	98	98	97	96	95	95	97	97	98	97	97	97	97	97	97	98	99	99	96	97	94	97	94	95	97	94	97	95	98	98	96	95	91	95	96	96	95	97
96	95	99	95	95	97	96	96	49	88	97	94	97	98	96	98	94	95	97	97	97	97	97	94	95	96	97	94	97	99	95	93	93	96	95	94	97	94	99	95	98	96	96	96	91	95	97	98	95	97
93	95	97	95	95	96	96	96	95	95	49	94	98	95	96	98	94	97	96	96	97	96	97	93	95	96	96	93	97	97	95	95	93	95	95	92	97	96	98	96	97	96	95	96	90	93	97	96	94	97
95	96	97	95	95	96	96	96	95	94	95	94	97	97	96	96	94	97	95	95	97	96	95	95	94	95	96	93	96	97	50	94	93	95	95	92	97	94	97	96	97	97	95	94	90	93	96	97	93	98
97	99	100	96	99	99	99	96	98	98	95	95	97	98	97	98	97	96	95	96	99	97	97	98	96	98	95	96	99	96	96	96	97	96	98	97	97	99	99	99	98	97	100	99	99	97	99	98	98	98
96	95	98	94	98	98	98	95	98	97	95	94	97	96	95	97	98	94	94	96	98	94	95	95	95	93	93	95	97	97	96	95	97	98	98	99	95	97	96	96	97	97	97	96	97	95	97	96	96	97
98	95	96	95	96	98	98	95	98	96	89	94	97	96	95	97	97	93	95	96	98	94	95	98	96	95	93	96	96	95	95	95	96	96	97	97	96	97	97	96	96	98	97	96	97	95	97	96	95	97
98	94	95	93	95	96	95	93	98	95	94	94	96	96	96	96	97	93	94	95	97	94	93	97	96	97	92	94	96	96	95	95	95	96	97	96	95	97	97	98	96	95	96	96	96	95	97	96	95	97
95	92	95	93	95	96	97	93	97	93	95	94	96	96	95	96	97	93	94	95	97	93	92	98	96	94	93	96	96	96	95	97	95	95	96	96	96	96	97	95	96	97	96	96	96	94	97	95	95	96
98	98	100	95	96	100	99	96	97	97	99	48	96	99	101	95	93	99	96	96	96	98	98	98	97	99	100	93	97	99	97	97	96	99	96	98	98	97	97	96	96	95	99	95	100	97	98	97	98	97
96	95	96	96	97	97	97	95	96	96	47	96	97	97	96	95	93	98	95	95	96	96	97	97	96	96	100	94	96	98	96	96	95	97	96	95	97	97	97	94	97	95	98	97	98	96	96	96	96	96
95	96	97	96	96	96	96	96	95	95	94	96	96	96	96	95	93	98	95	95	96	96	98	64	95	95	98	94	96	98	96	94	96	97	96	95	97	95	97	96	96	93	97	97	97	95	95	96	95	96
96	94	96	94	96	98	96	96	95	95	97	95	96	94	96	95	92	98	95	94	95	96	97	95	95	97	96	94	95	95	96	94	96	96	95	97	96	96	96	94	95	92	97	96	95	95	95	94	96	95
96	96	96	93	94	96	96	95	95	95	97	95	94	96	95	95	92	97	95	94	95	95	96	95	94	95	96	92	95	97	95	94	96	96	95	46	95	96	96	96	95	92	96	98	95	97	95	95	96	97
97	100	96	95	96	98	100	94	96	97	98	97	97	97	98	98	101	100	96	99	99	96	98	97	98	100	97	94	100	98	97	95	97	98	94	94	97	95	98	98	98	100	98	96	97	97	96	96	97	98
97	99	96	96	96	96	98	98	95	96	97	96	96	96	98	98	98	97	95	97	96	95	97	96	98	98	97	93	97	96	96	94	95	96	95	96	95	96	97	97	97	98	98	95	96	96	95	95	95	99
95	99	95	94	96	96	97	95	94	96	96	96	96	96	97	97	97	94	94	52	95	95	97	95	97	98	95	93	97	96	96	93	95	95	94	94	95	93	96	95	96	97	96	96	96	96	94	92	95	96
95	98	94	93	96	95	96	97	94	93	96	96	96	95	97	97	98	96	94	97	95	94	95	94	96	95	94	93	96	95	95	48	95	94	94	96	95	93	96	94	96	95	96	93	96	96	95	94	95	96
95	97	93	95	96	95	95	93	94	95	95	96	96	94	96	96	98	93	94	96	95	94	94	98	97	96	95	94	96	95	96	92	94	94	94	94	95	95	96	96	96	96	97	95	95	96	95	94	95	96
[truncated: 54 more columns]

## Sheet: iPSC combinations genes
Runs_genes_0_missing	Runs_genes_0_wrong	Runs_genes_1_missing	Runs_genes_1_wrong	Runs_genes_2_missing	Runs_genes_2_wrong	Runs_genes_3_missing	Runs_genes_3_wrong	Runs_genes_4_missing	Runs_genes_4_wrong	Runs_genes_5_missing	Runs_genes_5_wrong	Runs_genes_6_missing	Runs_genes_6_wrong	Runs_genes_7_missing	Runs_genes_7_wrong	Runs_genes_8_missing	Runs_genes_8_wrong	Runs_genes_9_missing	Runs_genes_9_wrong	Runs_genes_10_missing	Runs_genes_10_wrong	Runs_genes_11_missing	Runs_genes_11_wrong	Runs_genes_12_missing	Runs_genes_12_wrong	Runs_genes_13_missing	Runs_genes_13_wrong	Runs_genes_14_missing	Runs_genes_14_wrong	Runs_genes_15_missing	Runs_genes_15_wrong	Runs_genes_16_missing	Runs_genes_16_wrong	Runs_genes_17_missing	Runs_genes_17_wrong	Runs_genes_18_missing	Runs_genes_18_wrong	Runs_genes_19_missing	Runs_genes_19_wrong	Runs_genes_20_missing	Runs_genes_20_wrong	Runs_genes_21_missing	Runs_genes_21_wrong	Runs_genes_22_missing	Runs_genes_22_wrong	Runs_genes_23_missing	Runs_genes_23_wrong	Runs_genes_24_missing	Runs_genes_24_wrong
97	97	99	96	97	95	97	95	99	95	97	94	98	94	99	94	97	89	92	86	97	90	94	84	101	82	96	91	92	65	97	83	91	86	96	42	93	81	68	88	92	81	86	40	88	73	89	85	93	79
96	96	98	95	98	95	96	93	98	98	95	96	97	94	100	95	97	90	93	84	94	86	92	87	95	79	89	85	92	77	96	80	92	83	96	80	93	80	89	67	90	74	60	68	91	74	91	82	89	83
96	96	98	94	97	96	95	90	97	90	95	75	99	94	96	91	96	86	92	83	94	90	98	91	94	77	95	85	89	81	94	82	94	81	95	64	92	76	82	72	89	82	93	76	86	88	91	80	90	81
96	96	97	94	94	95	95	94	96	88	95	73	97	94	95	95	92	86	94	91	96	86	96	90	93	84	87	84	87	73	92	80	87	77	90	85	91	84	67	36	89	81	85	59	89	71	91	46	91	73
95	95	94	94	94	93	97	94	96	92	95	50	94	90	98	95	94	85	63	87	94	83	96	87	95	82	94	84	90	75	93	85	95	87	95	61	94	84	62	75	91	39	90	58	89	79	90	71	90	66
100	100	99	98	97	50	98	95	97	94	97	94	96	85	94	93	95	92	98	96	94	88	93	46	92	91	87	90	91	90	93	80	85	72	96	67	87	71	96	82	88	77	96	79	90	75	49	78	84	65
98	98	96	94	96	92	96	91	97	100	96	91	95	88	95	95	98	92	97	91	97	89	92	79	95	80	89	87	93	85	90	80	90	77	95	66	88	69	96	79	91	75	94	77	85	79	65	65	91	75
98	98	95	92	95	49	95	95	97	92	93	94	96	84	96	88	97	63	94	88	98	86	92	81	93	87	59	86	65	91	89	82	93	80	92	64	89	76	91	80	88	85	93	82	91	76	63	65	88	60
98	98	95	94	95	93	97	93	97	90	96	91	96	85	95	46	95	89	96	88	95	84	93	78	92	71	89	83	92	85	92	88	88	38	93	68	88	84	89	77	91	81	95	74	89	73	84	40	85	69
97	97	94	92	94	46	94	90	96	90	92	93	95	83	93	93	94	92	94	92	97	88	91	79	91	83	89	85	94	87	90	82	88	84	90	76	87	67	89	74	93	79	91	41	90	70	63	81	87	42
95	95	94	97	95	96	99	96	70	95	96	98	98	88	96	88	94	83	97	88	90	85	95	90	95	87	89	88	90	82	97	81	94	38	97	79	89	67	93	63	87	74	95	36	87	78	89	74	86	70
95	95	92	96	93	94	97	95	97	95	97	95	93	86	96	90	89	87	97	91	90	90	94	91	95	93	88	93	90	77	95	80	91	35	91	79	91	67	92	72	91	81	93	79	88	74	90	74	87	39
95	95	92	96	94	93	92	90	95	95	95	96	93	88	94	86	89	87	97	95	94	85	94	85	94	93	87	49	93	84	44	79	93	78	96	82	89	68	90	79	88	0	88	78	91	76	90	37	95	70
94	94	94	96	94	93	95	92	95	94	96	93	96	89	95	86	88	85	94	89	89	95	89	89	94	92	89	85	95	85	92	84	94	78	93	80	44	68	91	39	89	44	89	38	90	76	88	72	87	75
94	94	92	95	93	95	94	90	95	94	93	95	96	91	95	90	90	83	98	88	91	82	93	87	94	95	89	91	96	82	90	86	95	88	93	80	92	64	46	66	90	63	88	81	87	81	85	76	86	81
96	96	96	98	97	95	97	94	101	90	95	91	96	95	97	90	98	95	96	92	94	87	96	87	94	86	95	43	91	92	88	73	93	75	87	82	88	86	66	44	87	62	91	63	89	37	90	81	91	67
96	96	96	96	96	95	94	94	99	93	98	96	96	94	97	87	98	91	94	91	91	89	94	64	93	85	96	85	91	85	90	81	89	65	90	74	88	47	84	81	90	77	88	81	78	85	82	75	87	63
96	96	95	95	96	96	98	95	99	90	94	89	94	96	96	93	98	90	93	46	93	87	91	90	49	81	93	81	94	90	88	85	92	76	92	78	88	85	82	81	95	23	86	75	50	76	85	79	89	66
96	96	95	95	96	96	98	95	98	92	92	92	90	93	97	95	97	90	79	88	94	89	47	90	91	87	97	46	90	87	85	37	46	78	95	81	90	65	88	85	94	78	85	76	91	84	92	76	88	87
96	96	95	95	96	94	94	93	98	95	92	92	92	95	98	89	98	95	48	89	94	82	51	86	88	85	96	86	92	81	88	74	83	80	89	81	84	83	87	75	94	76	91	66	48	72	85	70	86	40
98	98	97	98	98	96	98	95	97	93	98	92	94	90	97	95	97	93	92	84	98	86	99	88	90	85	95	90	92	85	94	88	92	83	88	43	91	82	95	57	90	76	90	53	91	79	95	83	92	74
98	98	97	97	97	96	95	95	91	91	96	88	94	94	95	88	47	89	94	84	97	86	95	89	90	88	95	85	91	82	92	88	93	79	66	85	91	79	89	81	88	78	92	63	90	79	90	66	94	73
98	98	96	97	96	96	96	94	94	91	93	91	93	94	96	90	92	87	93	89	94	83	94	87	93	91	95	90	89	74	91	85	93	62	92	74	93	81	93	83	89	34	90	60	89	89	90	67	92	76
98	98	95	96	94	95	95	94	93	92	95	89	91	93	96	88	94	85	94	85	95	79	93	91	90	92	94	88	89	76	93	81	64	86	92	86	92	62	91	80	90	80	91	64	91	82	88	78	45	82
97	97	96	96	94	95	97	91	92	90	95	89	90	94	93	90	93	84	91	88	95	85	90	87	92	84	93	89	89	79	90	83	91	84	92	65	66	79	88	78	92	41	84	71	94	82	46	68	91	77
99	99	97	95	98	93	96	93	98	94	96	97	95	92	96	91	94	88	94	93	96	87	93	92	95	89	93	91	90	86	96	81	90	55	97	72	97	76	93	82	88	76	91	43	93	82	89	82	88	79
97	97	97	94	98	93	97	92	97	90	96	89	96	92	96	84	92	85	95	89	95	86	94	88	91	87	95	89	90	84	95	80	87	58	91	82	92	84	91	80	46	78	85	69	86	46	87	79	92	83
96	96	97	94	95	91	94	92	97	92	96	89	91	94	94	93	96	85	91	90	93	46	94	91	92	93	94	95	92	79	95	84	84	80	92	68	92	81	93	80	93	82	90	77	85	59	85	83	89	77
96	96	96	94	97	91	96	91	93	89	96	93	90	95	97	93	95	90	92	86	94	85	94	93	93	83	92	93	91	84	91	79	88	42	91	44	91	81	92	80	88	84	92	66	85	61	85	71	95	76
95	95	95	93	96	93	92	93	94	90	94	90	93	93	98	88	93	88	91	88	91	86	92	85	91	75	94	92	88	83	92	79	86	60	95	80	90	40	92	76	89	87	87	75	88	57	91	77	81	78
100	100	98	96	95	95	96	94	97	94	96	95	98	93	95	86	97	84	93	87	93	89	93	85	91	88	90	87	46	93	91	79	95	44	97	66	89	77	93	42	92	77	88	43	94	39	93	81	89	71
97	97	98	94	94	91	96	95	96	96	96	93	93	94	92	92	97	91	93	88	97	49	91	85	93	84	89	91	44	85	98	77	95	89	97	67	89	73	97	79	91	76	42	85	93	75	91	79	43	75
97	97	97	93	95	92	95	95	96	95	98	92	92	94	95	95	93	90	94	83	93	91	95	78	93	87	90	86	92	82	90	90	94	87	45	68	87	77	92	79	92	79	86	83	90	80	91	83	92	42
96	96	97	93	95	88	96	95	95	94	95	98	90	91	95	89	95	92	94	82	95	84	93	44	89	42	89	91	91	47	90	78	87	84	93	71	62	80	91	91	88	84	90	77	92	68	67	78	86	76
95	95	96	95	94	94	96	94	94	96	95	93	92	91	95	91	92	86	92	86	92	86	89	81	91	90	91	42	89	83	47	80	92	90	91	64	88	76	91	87	58	79	84	89	90	76	95	74	42	73
97	97	96	96	96	95	97	96	94	90	90	92	96	92	46	95	94	94	93	86	95	90	92	90	91	90	92	86	99	71	94	87	94	80	97	72	91	74	45	81	90	80	98	37	81	43	90	78	86	68
96	96	95	95	96	95	96	93	95	95	92	90	96	88	94	93	98	92	89	87	92	91	91	90	95	90	91	88	94	70	95	86	92	80	94	83	91	63	61	80	91	81	90	73	92	86	87	79	89	72
96	96	97	95	96	93	97	93	95	89	91	90	95	87	92	93	92	91	93	85	97	85	92	89	88	91	90	87	95	81	94	85	90	82	92	43	88	81	85	71	91	63	89	56	89	44	88	84	91	85
96	96	94	95	95	94	96	93	95	91	93	92	97	95	96	96	93	93	95	87	92	85	94	84	91	41	92	85	94	73	91	86	90	81	95	74	87	75	46	80	94	81	96	33	96	79	88	66	86	79
95	95	96	95	95	94	95	94	94	94	91	90	97	91	93	91	97	91	93	84	94	85	91	86	90	85	89	74	94	81	92	87	91	79	93	79	93	79	68	79	92	46	92	65	91	81	85	78	85	0
98	98	95	97	97	92	97	96	94	95	98	92	96	95	92	92	95	93	97	88	92	86	87	90	93	89	94	93	89	84	96	80	94	88	96	72	91	79	65	85	87	63	92	73	89	47	92	86	89	77
98	98	95	96	96	91	97	97	96	93	95	92	99	89	92	91	94	92	93	88	70	91	83	89	90	88	90	90	88	84	92	87	92	90	97	71	91	81	91	85	88	39	90	81	65	70	94	83	88	73
97	97	96	96	95	92	97	96	96	95	96	94	47	89	93	89	95	89	94	86	62	89	92	85	94	86	67	91	87	81	94	83	89	82	98	77	89	82	94	63	87	84	68	77	94	75	88	86	88	76
97	97	94	97	95	93	97	94	94	98	94	90	96	90	92	95	97	91	96	87	89	90	87	90	93	86	93	84	89	77	91	84	89	93	87	85	93	75	91	61	85	66	93	77	90	70	91	83	80	64
97	97	93	95	95	92	96	94	95	94	92	91	96	90	92	87	93	94	94	81	61	82	89	82	93	90	92	88	85	81	93	82	92	86	91	75	90	80	61	89	89	78	91	76	89	72	89	78	87	76
95	95	101	96	99	96	100	94	98	93	93	92	98	93	98	88	93	88	99	43	96	90	97	62	92	81	90	69	91	79	93	40	98	83	87	85	91	43	88	76	99	84	88	68	92	73	91	81	87	76
95	95	97	67	99	96	99	96	97	93	93	91	96	88	96	89	94	92	92	88	91	91	98	89	94	85	89	69	95	79	91	81	96	83	87	84	87	82	89	68	96	81	86	77	92	49	88	78	85	40
95	95	97	95	96	96	99	94	98	94	93	93	97	88	95	90	94	90	95	88	92	89	95	87	94	80	88	66	94	77	93	83	94	82	86	81	66	78	91	72	89	81	43	74	92	35	88	74	82	83
94	94	97	95	96	94	97	92	97	92	96	91	95	91	93	88	93	91	94	90	94	87	64	82	89	82	88	42	91	81	93	81	94	81	85	78	86	73	86	73	93	77	89	80	89	40	91	83	90	81
94	94	96	95	97	98	95	51	98	92	92	92	97	93	94	92	96	89	92	87	95	92	94	85	90	87	88	68	89	88	93	74	92	82	89	83	93	78	85	72	87	87	43	74	89	34	87	83	86	79
[truncated: 54 more columns]

## Sheet: hESC-cardiomyocyte single gene
Runs_A2M_missing	Runs_A2M_wrong	Runs_ABRA_missing	Runs_ABRA_wrong	Runs_ACTA2_missing	Runs_ACTA2_wrong	Runs_ACTG2_missing	Runs_ACTG2_wrong	Runs_ADORA1_missing	Runs_ADORA1_wrong	Runs_BCL2L11_missing	Runs_BCL2L11_wrong	Runs_BRCA1_missing	Runs_BRCA1_wrong	Runs_BRCA2_missing	Runs_BRCA2_wrong	Runs_C13orf15_missing	Runs_C13orf15_wrong	Runs_CCL2_missing	Runs_CCL2_wrong	Runs_CCNA2_missing	Runs_CCNA2_wrong	Runs_CCNB1_missing	Runs_CCNB1_wrong	Runs_CCND2_missing	Runs_CCND2_wrong	Runs_CD44_missing	Runs_CD44_wrong	Runs_CDC20_missing	Runs_CDC20_wrong	Runs_CDC42_missing	Runs_CDC42_wrong	Runs_CDH1_missing	Runs_CDH1_wrong	Runs_CDK1_missing	Runs_CDK1_wrong	Runs_CDK6_missing	Runs_CDK6_wrong	Runs_CDKN1A_missing	Runs_CDKN1A_wrong	Runs_CDKN2A_missing	Runs_CDKN2A_wrong	Runs_CNN1_missing	Runs_CNN1_wrong	Runs_CYP2J2_missing	Runs_CYP2J2_wrong	Runs_CYR61_missing	Runs_CYR61_wrong	Runs_DAB2_missing	Runs_DAB2_wrong
138	135	133	134	137	143	136	142	131	137	138	136	143	140	136	136	137	136	137	134	144	136	136	135	142	142	133	135	136	138	136	136	135	135	144	133	139	136	137	135	141	134	140	133	140	141	137	133	133	138
139	134	133	133	135	141	136	139	129	137	134	137	135	136	135	134	137	135	137	136	142	132	135	132	136	137	132	132	132	133	136	136	134	136	138	132	139	134	136	134	137	135	138	133	138	134	135	133	133	135
137	134	131	132	135	140	132	138	129	136	134	135	134	136	136	132	136	134	137	134	140	134	134	130	135	137	131	131	130	132	134	134	133	134	137	131	134	134	137	131	135	131	137	132	133	133	134	131	133	137
137	134	130	132	134	138	134	135	129	136	133	133	134	133	135	131	135	134	137	133	137	131	131	132	135	134	131	133	129	132	135	133	133	136	136	129	133	134	137	132	135	133	135	131	135	133	133	130	133	136
136	133	130	130	134	136	132	136	129	136	132	132	134	134	133	129	135	134	134	133	136	133	131	133	134	134	129	130	129	132	134	130	133	134	134	128	133	132	135	129	134	132	135	131	134	132	133	130	132	134
135	136	139	134	135	134	139	144	140	138	137	142	139	140	132	137	141	129	140	137	137	129	137	135	141	135	141	137	142	129	137	130	137	136	140	133	133	65	139	136	136	140	132	134	137	139	133	132	143	133
134	133	136	132	136	135	132	138	138	138	137	140	137	136	133	135	136	131	138	137	134	129	135	137	138	134	141	134	139	129	135	129	135	136	137	134	133	62	137	132	136	135	132	133	133	137	131	131	138	132
134	131	136	134	134	135	132	136	137	136	136	136	135	135	132	136	136	130	138	136	135	130	134	135	137	131	137	136	137	129	131	129	135	134	137	132	132	64	136	133	133	139	130	130	131	136	131	129	135	132
134	133	136	133	133	135	132	135	134	136	135	137	134	133	132	133	136	129	136	136	135	127	130	136	135	130	132	132	132	130	133	129	134	134	135	131	131	62	137	131	131	136	131	129	130	136	131	128	137	132
132	130	134	131	133	134	131	132	135	138	134	137	133	132	130	133	135	129	134	135	134	127	130	133	134	130	133	132	133	129	132	128	133	134	135	131	131	59	134	130	131	137	131	129	130	135	132	128	134	131
136	136	134	133	134	133	138	138	137	137	142	134	135	138	135	140	132	139	140	136	138	130	134	137	138	136	140	141	132	140	136	136	135	141	135	145	143	135	139	137	133	131	138	133	135	135	133	133	134	134
135	131	132	130	135	132	134	135	137	136	138	132	133	137	134	138	132	137	137	135	137	128	134	138	133	135	140	143	132	137	134	135	133	133	136	139	143	130	140	134	133	131	134	132	135	135	133	133	133	132
133	130	134	130	133	131	134	133	137	134	137	131	133	134	133	137	131	137	134	133	135	127	131	132	133	134	139	142	132	135	133	133	134	134	136	138	138	130	138	134	133	130	133	132	132	137	132	132	133	134
134	129	133	129	134	131	133	134	136	134	137	130	133	135	132	136	130	135	133	132	137	126	130	136	132	133	138	140	130	134	132	135	132	132	134	133	137	129	134	135	133	130	133	131	133	132	132	131	130	134
134	129	133	129	132	132	132	134	137	132	134	131	133	133	133	134	128	135	133	132	135	126	131	135	132	132	137	138	128	131	130	132	133	130	135	137	136	131	132	134	133	130	133	131	132	132	132	129	132	133
134	141	134	139	132	142	136	139	136	138	136	133	135	137	134	136	142	133	131	136	139	141	136	135	137	136	137	136	139	136	141	137	143	138	138	130	136	133	133	132	137	138	136	133	135	133	142	136	137	134
134	141	134	133	132	141	134	137	134	135	135	133	134	134	131	132	141	133	128	132	138	136	132	133	136	136	135	135	135	135	137	137	135	136	138	130	135	133	133	134	135	138	132	131	133	128	131	130	136	135
133	139	133	129	132	140	134	136	136	134	130	133	133	133	129	132	140	131	129	131	136	134	132	135	136	129	134	134	134	133	136	133	130	134	137	128	134	134	131	132	135	136	131	131	133	128	132	130	136	135
131	139	131	128	132	139	133	135	135	133	130	131	131	133	130	130	139	129	129	131	135	134	131	131	134	131	133	133	135	130	135	134	130	131	135	130	134	131	129	132	133	134	131	131	131	127	132	130	135	131
133	138	131	126	131	139	133	134	133	133	129	130	132	132	128	130	138	129	127	131	136	133	130	134	133	130	133	130	133	131	133	134	130	131	135	129	134	130	131	132	133	134	130	131	132	127	131	130	135	133
138	141	133	140	139	129	142	137	137	134	134	136	139	136	138	140	137	137	133	140	142	138	139	133	138	136	135	140	135	135	136	137	131	135	137	140	130	131	139	135	139	130	138	137	139	144	137	133	136	139
137	136	133	140	136	129	135	137	136	133	132	135	136	135	136	138	135	135	130	139	136	135	135	131	138	135	132	138	132	135	135	134	131	135	135	136	131	130	138	135	136	132	137	134	137	137	135	133	136	136
134	136	131	140	134	128	136	136	135	133	130	135	135	133	136	137	133	135	130	135	136	132	134	132	137	134	131	137	132	133	133	133	129	133	134	134	131	129	138	134	136	128	136	134	136	138	131	130	135	135
134	135	130	137	135	128	134	136	134	132	130	132	133	132	135	137	134	134	129	134	134	131	132	131	137	134	132	135	131	134	133	133	129	132	133	135	129	131	135	133	137	129	134	132	134	137	131	132	135	133
134	135	132	137	134	128	132	135	133	132	130	131	133	132	135	137	132	134	129	134	133	133	133	131	135	134	131	135	130	134	133	131	127	132	133	135	130	130	135	132	135	129	134	132	134	137	131	131	135	132
139	140	140	140	144	137	141	141	133	141	136	135	138	131	137	143	142	139	135	132	138	137	135	133	137	138	138	134	136	145	132	133	136	135	137	134	139	67	137	141	143	130	136	134	137	134	136	141	145	137
138	140	140	137	139	139	139	139	133	137	134	135	135	130	135	137	137	138	134	132	136	136	133	132	136	137	137	135	136	142	132	131	135	137	136	133	135	136	136	137	135	129	136	133	139	130	134	138	142	134
136	139	141	139	135	135	139	138	135	134	132	133	133	130	135	137	136	138	131	132	136	133	134	132	134	136	134	132	133	139	131	129	132	136	135	134	135	70	137	135	135	130	135	133	135	129	135	135	140	134
136	137	136	137	137	134	137	137	132	132	131	132	133	130	134	135	134	136	130	131	135	132	132	132	133	136	134	133	130	140	131	130	131	134	134	129	135	66	135	134	135	128	134	132	137	128	132	135	138	134
136	137	136	133	135	134	136	138	132	132	130	132	133	130	132	134	134	134	130	130	133	132	132	131	133	135	134	129	129	137	131	130	132	136	134	130	135	65	133	134	134	127	134	132	134	127	133	134	140	133
142	129	134	139	140	138	140	136	138	138	130	136	140	137	135	137	134	135	140	137	136	140	138	138	132	135	141	137	139	136	138	138	134	140	133	136	136	0	133	141	135	135	137	139	130	140	138	135	136	141
137	128	132	132	138	136	137	137	139	136	130	133	137	136	137	136	132	136	138	132	135	137	134	137	131	135	135	136	139	135	135	135	133	135	134	132	136	134	132	136	135	136	135	132	129	134	137	135	131	139
134	128	132	132	135	137	136	136	138	131	129	134	136	135	135	132	131	133	137	133	135	133	134	134	131	135	133	133	137	133	134	133	134	136	133	130	135	131	130	135	135	134	133	131	131	134	136	133	131	138
134	127	132	132	134	136	137	135	135	131	129	132	136	132	134	132	131	131	137	133	134	133	132	136	130	133	132	133	135	133	133	130	132	135	131	129	135	133	129	135	136	136	132	130	129	133	136	133	131	138
133	126	132	130	134	136	136	135	136	131	128	132	134	133	134	134	131	129	134	130	133	131	131	136	130	129	134	132	136	134	132	130	133	137	131	129	132	67	129	132	135	133	132	130	130	133	136	133	130	137
138	134	129	137	133	139	134	140	138	135	138	138	134	135	137	142	140	140	139	136	136	141	137	140	140	139	136	134	137	138	140	143	134	134	137	138	141	69	138	135	137	136	140	138	135	137	131	136	132	137
136	134	128	133	135	135	134	135	137	133	137	135	134	136	136	142	135	138	135	132	135	131	135	139	140	138	135	133	135	138	137	142	130	131	136	140	135	135	136	135	137	137	139	133	135	136	129	131	132	137
134	134	128	133	134	136	134	133	136	134	137	132	130	135	134	138	134	138	135	130	133	129	134	139	138	137	134	133	134	135	136	133	129	129	134	139	133	69	136	134	135	136	134	132	134	135	129	130	131	136
136	132	126	132	133	133	134	135	133	133	137	131	131	135	134	136	132	136	134	129	134	129	134	136	136	136	134	133	135	132	137	131	129	131	136	133	133	132	134	130	132	136	135	130	132	135	129	131	131	136
134	132	128	131	134	133	134	132	133	133	137	130	130	134	132	137	132	136	134	130	131	129	134	135	136	135	133	130	133	134	136	131	129	130	135	137	133	61	133	133	131	135	133	130	131	134	130	130	130	133
133	138	134	140	135	135	139	137	135	135	136	137	131	140	134	140	134	141	137	138	144	137	143	141	145	137	136	132	137	142	132	135	138	141	135	137	136	139	142	133	133	139	135	136	133	133	139	134	139	147
132	135	133	137	132	136	139	134	136	132	135	134	131	139	132	138	134	141	134	136	134	135	138	136	140	136	133	133	137	139	133	134	138	141	134	136	135	139	138	133	132	137	134	135	132	130	135	131	139	143
131	133	132	136	132	133	139	134	136	130	133	136	131	134	130	135	133	139	133	132	133	134	136	137	139	135	132	130	138	133	132	133	137	135	134	135	133	137	136	131	131	132	134	135	133	131	133	132	138	139
131	135	132	136	131	132	139	134	136	131	133	135	130	134	131	133	133	139	133	131	132	134	135	137	135	135	133	129	135	133	132	133	136	137	131	136	133	135	136	131	131	134	133	134	131	130	133	130	136	137
129	133	131	136	131	132	138	134	136	131	133	135	129	131	131	133	133	138	133	131	131	133	134	137	135	135	132	129	135	131	130	132	135	136	132	135	132	134	136	132	129	132	133	133	132	128	134	130	135	138
139	139	136	140	139	133	133	137	137	136	138	131	140	141	139	135	135	140	136	136	142	134	136	134	134	134	138	139	142	140	133	133	140	143	135	139	142	135	138	141	135	134	139	139	134	132	141	139	135	137
137	137	135	136	138	133	133	137	137	134	132	130	139	139	137	133	135	136	135	134	139	132	133	132	134	131	136	136	141	139	132	131	139	137	131	135	135	135	139	133	135	134	134	136	134	134	140	137	134	134
135	137	132	135	136	135	132	135	137	131	131	131	138	136	137	130	133	135	133	131	137	131	134	132	134	130	135	137	139	137	131	131	138	136	129	137	133	132	137	135	132	133	133	136	132	134	137	133	134	135
133	135	133	131	135	134	130	134	134	130	132	128	136	134	136	128	135	133	135	131	138	131	135	131	133	128	135	136	139	134	130	131	136	137	130	137	134	129	136	132	132	133	133	135	131	130	138	134	133	135
133	134	131	131	135	134	131	136	131	132	132	128	135	134	136	128	133	132	134	131	135	130	135	131	132	128	134	136	137	136	131	130	135	135	127	133	132	132	136	134	133	132	132	134	130	131	131	132	133	134
[truncated: 116 more columns]

## Sheet: hESC-cardiomyocyte multiple gen
Runs_genes_0_missing	Runs_genes_0_wrong	Runs_genes_1_missing	Runs_genes_1_wrong	Runs_genes_2_missing	Runs_genes_2_wrong	Runs_genes_3_missing	Runs_genes_3_wrong	Runs_genes_4_missing	Runs_genes_4_wrong	Runs_genes_5_missing	Runs_genes_5_wrong	Runs_genes_6_missing	Runs_genes_6_wrong	Runs_genes_7_missing	Runs_genes_7_wrong	Runs_genes_8_missing	Runs_genes_8_wrong	Runs_genes_9_missing	Runs_genes_9_wrong	Runs_genes_10_missing	Runs_genes_10_wrong	Runs_genes_11_missing	Runs_genes_11_wrong	Runs_genes_12_missing	Runs_genes_12_wrong	Runs_genes_13_missing	Runs_genes_13_wrong	Runs_genes_14_missing	Runs_genes_14_wrong	Runs_genes_15_missing	Runs_genes_15_wrong	Runs_genes_16_missing	Runs_genes_16_wrong	Runs_genes_17_missing	Runs_genes_17_wrong	Runs_genes_18_missing	Runs_genes_18_wrong	Runs_genes_19_missing	Runs_genes_19_wrong	Runs_genes_20_missing	Runs_genes_20_wrong	Runs_genes_21_missing	Runs_genes_21_wrong	Runs_genes_22_missing	Runs_genes_22_wrong	Runs_genes_23_missing	Runs_genes_23_wrong	Runs_genes_24_missing	Runs_genes_24_wrong
142	142	138	127	138	133	143	139	135	137	131	135	138	127	136	133	139	136	136	130	134	131	132	129	143	129	132	107	126	136	137	117	131	138	132	124	140	98	129	124	138	0	135	134	130	100	128	121	138	120
138	138	135	127	137	133	139	135	136	134	130	131	138	126	134	130	139	132	135	128	127	124	127	129	137	122	128	107	127	133	72	117	133	123	132	118	135	98	124	134	123	118	132	131	127	100	129	124	133	121
137	137	132	126	134	132	139	135	136	133	130	130	134	120	135	129	135	129	132	131	130	126	131	128	140	123	132	104	123	123	131	115	125	131	133	125	131	99	124	118	131	122	130	132	130	97	130	124	130	120
135	135	131	126	134	132	138	135	136	132	130	129	135	122	136	127	135	133	130	130	130	115	130	124	140	127	130	101	124	125	130	119	127	128	130	117	134	105	125	119	120	124	127	126	121	99	127	132	115	116
135	135	133	125	132	132	135	133	136	131	108	134	132	123	133	121	134	132	132	129	132	119	128	123	138	128	125	104	121	128	131	113	130	135	125	123	130	95	130	121	128	116	128	134	121	94	125	120	131	115
135	135	132	114	138	138	135	144	138	133	139	131	132	132	137	126	138	132	134	139	130	137	138	126	139	128	138	131	126	126	131	124	139	130	134	125	132	117	133	119	127	101	135	124	133	97	109	123	138	132
135	135	130	113	135	138	134	141	133	135	139	131	128	133	137	131	132	130	131	129	127	132	138	107	134	126	135	135	130	124	130	127	132	134	134	124	130	127	132	97	125	100	137	121	125	113	109	108	136	126
134	134	130	114	134	136	135	135	136	136	138	130	130	134	130	129	131	66	133	127	130	134	133	128	130	124	131	123	125	126	125	121	130	128	133	123	128	122	130	117	131	102	130	121	127	97	105	122	133	124
131	131	130	113	134	136	132	133	133	133	137	129	127	134	135	127	130	125	136	128	128	137	138	122	130	122	135	127	126	115	130	123	135	128	126	127	125	123	130	120	124	99	134	128	125	94	103	120	138	126
131	131	130	131	133	135	131	132	134	133	137	131	128	129	129	127	130	110	133	126	128	131	132	124	133	131	134	130	121	126	127	122	132	129	124	125	125	122	133	113	126	100	127	122	123	95	105	124	133	127
140	140	133	134	137	140	136	109	137	143	132	141	134	135	134	133	132	135	134	105	137	128	130	131	135	136	131	130	129	113	128	121	144	130	128	125	132	126	130	99	134	133	127	98	125	107	132	114	130	77
136	136	133	132	137	137	134	108	133	132	131	136	132	132	135	128	133	137	137	110	137	126	129	128	134	130	131	128	125	110	133	127	136	132	128	109	134	121	119	102	130	122	125	106	136	97	131	111	122	101
133	133	132	131	137	130	131	108	129	133	130	135	134	136	134	129	133	138	132	113	135	123	130	122	131	132	127	126	127	109	133	124	127	130	121	125	137	125	122	98	126	130	127	105	127	104	129	107	124	114
133	133	131	131	134	129	131	107	128	136	130	138	131	134	134	124	127	141	134	116	133	123	126	116	129	130	127	123	131	109	129	121	123	119	123	117	133	119	127	97	133	125	124	105	129	105	130	117	120	79
133	133	130	131	136	129	132	107	130	134	129	137	134	130	133	124	129	135	139	102	136	131	125	120	127	135	123	127	122	129	127	114	129	134	125	122	124	119	120	95	121	121	118	107	130	101	129	113	128	62
140	140	138	131	140	139	138	140	141	133	140	131	135	133	136	130	137	109	131	107	142	132	137	104	132	133	134	129	127	134	131	131	136	132	135	114	124	112	129	78	137	101	136	127	141	123	126	103	133	62
138	138	137	131	138	137	135	136	137	132	136	131	135	131	136	127	131	107	134	107	136	107	134	98	133	121	130	131	129	122	133	129	137	132	132	70	127	107	130	101	128	99	132	106	129	115	128	118	129	91
137	137	136	130	137	134	135	135	138	129	136	125	133	133	133	127	132	105	130	104	132	109	136	100	128	117	128	131	126	126	133	130	128	126	133	123	132	115	130	102	135	101	134	122	128	119	120	120	127	92
135	135	134	130	137	131	133	135	134	131	137	125	132	127	131	126	134	107	131	107	132	127	133	98	124	128	129	126	126	121	131	126	127	126	133	121	125	108	131	106	130	99	131	101	126	121	132	116	120	103
135	135	134	130	135	131	130	136	135	130	133	127	135	129	129	127	131	105	129	104	130	126	134	111	131	116	128	129	128	129	130	126	128	126	126	117	127	105	122	104	131	99	129	108	125	115	122	108	124	59
136	136	138	135	135	133	134	133	130	131	139	131	138	129	131	137	143	139	136	125	136	129	137	132	133	135	136	139	134	130	99	127	133	125	137	120	128	117	126	114	135	129	128	123	137	103	125	115	132	96
130	130	136	134	133	134	133	134	130	132	134	130	132	135	128	131	135	131	135	123	134	130	137	133	132	136	132	131	130	128	114	127	123	128	135	121	127	116	126	113	134	121	127	127	135	105	123	114	121	92
129	129	136	132	131	133	132	131	129	127	135	130	130	131	130	133	135	131	131	131	138	126	135	133	126	135	138	134	129	125	106	114	130	125	127	119	127	110	122	107	128	124	130	127	129	104	126	117	121	94
128	128	135	131	131	133	132	130	128	125	134	125	129	128	131	134	136	129	129	122	134	131	134	128	133	129	134	133	129	124	113	121	134	116	127	126	128	121	127	98	129	125	129	123	133	80	126	125	120	111
128	128	135	131	130	130	132	130	127	126	132	124	130	129	128	131	138	130	128	125	133	123	128	123	127	132	132	127	126	123	104	126	123	123	131	119	124	117	123	92	129	120	125	128	134	105	126	116	130	99
134	134	131	132	136	134	131	134	136	126	138	132	134	136	132	131	140	132	135	134	135	132	133	134	130	125	141	108	138	129	134	117	133	106	130	123	129	122	133	114	133	122	124	121	129	110	123	125	135	103
133	133	131	131	137	137	132	131	135	109	137	130	131	139	127	126	137	131	132	133	132	129	130	130	129	134	136	106	132	128	131	122	133	102	123	116	127	123	127	117	138	116	125	113	129	122	127	123	136	120
133	133	130	130	136	132	131	129	137	123	139	128	132	134	127	129	138	132	130	129	128	129	132	130	128	133	133	111	131	132	125	116	124	104	130	115	130	123	130	111	134	119	127	115	127	121	123	139	129	126
132	132	130	129	135	133	128	131	137	122	132	126	127	129	127	125	131	131	133	130	127	120	130	133	129	129	132	109	128	120	128	122	127	102	127	123	127	118	128	106	129	115	128	115	126	109	120	124	132	115
132	132	128	128	133	130	129	131	134	111	133	111	127	131	125	131	135	128	129	127	126	126	129	131	127	129	131	109	129	116	127	130	129	106	133	116	126	126	131	112	128	120	126	109	127	118	127	122	128	122
137	137	138	135	136	138	141	124	136	141	137	139	133	125	132	135	132	134	138	129	134	111	135	135	136	123	134	122	131	119	135	126	144	127	127	104	134	130	130	64	141	99	131	127	135	94	130	120	131	101
136	136	138	135	134	134	138	126	131	133	134	137	133	126	129	130	133	128	139	122	136	105	135	128	143	125	130	120	133	119	131	124	142	125	127	105	128	103	124	61	132	98	132	122	129	102	121	126	129	107
135	135	135	135	135	135	134	125	130	132	132	134	131	126	129	127	131	130	136	125	136	109	133	125	137	123	126	129	127	122	131	126	139	122	126	103	127	119	122	128	137	95	128	120	128	101	116	113	130	98
135	135	131	135	132	132	134	124	130	135	133	136	129	124	128	126	133	127	135	115	134	103	135	129	139	120	130	128	126	120	133	126	141	125	123	103	129	102	123	61	134	98	125	119	129	98	121	109	124	102
134	134	130	134	131	132	130	123	129	133	132	136	127	125	129	126	129	129	132	121	132	105	133	128	135	116	127	115	130	117	131	120	136	126	126	98	131	107	122	125	127	96	121	125	125	92	121	122	122	98
142	142	128	139	134	130	139	145	134	130	140	131	135	119	140	130	137	129	138	133	135	131	136	108	137	130	133	136	128	122	133	138	128	129	131	124	135	94	134	124	129	119	131	95	129	117	135	122	110	119
140	140	127	132	133	129	141	141	134	130	134	131	134	102	136	130	132	124	136	133	133	132	124	103	135	132	131	133	130	113	129	127	125	129	127	124	131	102	132	118	137	129	125	89	122	106	130	109	113	109
137	137	127	134	134	123	136	136	133	128	138	132	129	102	135	131	135	125	137	129	133	132	137	103	128	136	128	127	129	122	131	130	121	121	129	123	133	100	129	118	115	119	128	97	121	124	128	115	124	114
136	136	127	132	134	124	138	135	132	128	132	130	132	100	136	127	137	127	134	135	129	131	136	104	130	132	127	135	127	126	131	131	125	127	127	132	128	90	135	124	127	134	127	93	123	103	124	118	104	63
134	134	129	131	132	122	139	134	130	128	131	128	132	101	135	126	132	124	131	130	135	128	135	104	130	131	124	128	125	130	128	125	125	116	127	123	131	97	129	123	133	127	123	97	124	114	124	111	124	116
140	140	137	140	140	134	140	135	141	140	134	135	137	137	134	129	135	141	137	65	139	134	133	123	137	111	136	132	132	127	131	97	132	131	137	132	129	135	132	124	131	118	136	98	129	101	131	123	133	137
138	138	135	139	139	132	135	137	137	135	132	132	137	134	132	130	135	131	136	61	135	131	136	127	132	110	129	133	132	129	131	97	136	130	142	123	129	128	127	100	114	118	132	102	123	101	135	110	129	126
136	136	133	139	137	132	133	135	135	130	130	131	135	129	132	130	129	132	133	130	130	123	134	124	127	105	129	124	128	125	132	99	129	126	137	136	126	125	123	127	115	121	132	102	125	82	132	101	126	126
134	134	135	139	135	133	135	137	133	131	130	129	135	129	130	127	131	127	131	124	129	130	132	122	129	105	129	129	131	126	128	103	134	123	134	126	123	128	124	122	124	117	133	102	128	104	130	111	124	124
133	133	132	138	134	132	133	134	134	133	129	134	135	130	128	129	135	137	133	128	132	125	129	122	130	108	130	128	125	119	127	94	129	117	131	130	128	122	126	120	119	117	129	99	123	97	117	113	131	129
132	132	137	139	133	140	131	135	136	135	138	140	131	129	143	136	130	134	137	123	125	129	134	128	136	138	127	136	132	131	129	131	128	142	134	106	126	103	129	116	132	103	128	119	135	119	131	114	119	95
132	132	135	136	131	138	130	131	132	137	134	140	131	130	136	135	126	136	136	124	129	130	133	128	138	137	130	127	130	126	128	131	133	133	127	105	125	100	134	0	131	97	127	118	132	117	129	116	120	96
132	132	134	135	130	138	130	135	131	135	134	134	130	127	137	131	128	134	136	127	124	126	126	132	131	132	131	129	130	126	123	129	131	128	132	98	123	104	132	123	128	91	127	116	127	115	127	114	121	91
130	130	134	137	130	137	130	133	129	133	131	135	131	124	136	127	130	136	134	117	122	128	128	128	133	126	129	128	126	123	123	118	134	132	136	97	124	97	131	117	127	123	112	114	123	114	127	119	119	101
129	129	133	134	130	135	127	133	131	135	130	130	135	128	137	130	132	130	132	122	123	128	132	129	124	136	125	133	128	133	126	115	132	123	128	99	124	101	129	109	129	91	128	116	125	115	121	105	117	101
[truncated: 114 more columns]
